# Supplementary material for: QTL analysis of flowering time and ripening traits suggests an impact of a genomic region on linkage group 1 in Vitis
Source: Theor Appl Genet. 2014 Aug 12;127(9):1857–72. doi: 10.1007/s00122-014-2310-2 (PMC4145202; doi:10.1007/s00122-014-2310-2)
Supplement: Supplementary file 1 — Supplementary material 1 (XLS 118 kb) [file 122_2014_2310_MOESM1_ESM.xls]

## Sheet: Table S1_Primer sequences and a
Table S1: Summary of all newly designed primers used in this study. Indicated are the respective marker name, the chromosome the oligonucleotides were designed from, the sequences of the forward and reverse primers, the source (8x respective 12x version of the reference genome sequence PN40024), the motif as derived from the reference genome sequence, the amplimer (as found in the 12x reference g…
marker name	Chromosome	forward primer	reverse primer	source	motif(s)	physical position 12x	amplimer	Size	notes
GF01-01	1	AACTAGGGTTTGCTCGTTCTTTC	CAGAGGCATCAACAACAATAAC	PN40024 (8x)	(TTC)6(TCT)3	>chr1:48923-49093	aactagggtttgctcgttctttccaatttacacatctttcttctttgtgtgatgattcggattcaattcttcttcttcttcttcctcttcttcttatttagggtttttgagtcaagaaacatgaattagacttaacaattggctcctttgttattgttgttgatgcctctg	171
GF01-02	1	CTTGAAACTCTATCCTATTTGGCTC	GGTACTCTCCCTCTTAGTATTGCAG	PN40024 (8x)	(AAG)7	>chr1:5578059-5578187	cttgaaactctatcctatttggctcagaaaaaaacaaaagggaaaaagaagaagaagaagaagaagagacaatagttggtatcctgctggtgttgataccatatctgcaatactaagagggagagtacc	129
GF01-03	1	AAATGAAATGGAGCTTTCCG	CCTGGAAGAATGAAGATGCTATG	PN40024 (8x)	(CT)11	>chr1:6993244-6993383	aaatgaaatggagctttccgaacctcttctctgagtatactctctctctctctctctctcttttcttccttgtgtatttatgctgtttgacatcagaacagtcaagaaatggtagttcatagcatcttcattcttccagg	140
GF01-04	1	AACATGAGGAAGCTAGGAAATC	GACTCGGCACTTGAAACTCTTC	PN40024 (8x)	(GAA)6	>chr1:10979532-10979643	aacatgaggaagctaggaaatctacagatacaattcttactcatcaggaagaagaagaagaagaaactgatcttatctcccttagcctaggaagagtttcaagtgccgagtc	112
GF01-05	1	GGATGGTCACAGTTAAAGGAGG	CTATATCATTGCCTCGCCTGTT	PN40024 (8x)	(GTG)8	>chr1:16866214-16866315	ggatggtcacagttaaaggaggaaggacgcgatgacctgccactgtggtggtggtggtggtggtggtggaaaatgagacaaacaggcgaggcaatgatatag	102
GF01-06	1	TTGCTTGGCTATTTCCTTGTG	CAAACCAGGGAGCATTTGATG	PN40024 (8x)	(CT)14(TCTA)7	chr1:15447838-15448170	caaaccagggagcatttgatgatataaaactcaatgaaaaaggaaaattttgacaatgttcctacatatttttttgtgaaagaaaatattaatgtaatagctttatgtgcatcactcataacattcaatagatagctagatagatagatagatagatagatagatagagagagagagagagagagagagagagtttaacttttaagacaaaacattgccaacaaacaacaaatgtaaaagcaatagtatgaatccacattgccaaaaaataataaagaagagcacatggaaccaattaaaagatgaatatatcacaaggaaatagccaagcaa	333
GF01-07	1	CTGGCATATTTTAAGGGCACTC	TAATCCCAATGCTGATGCTG	PN40024 (8x)	(TG)10	>chr1_random:492168-492288	taatcccaatgctgatgctgattcatctttaaaaaggaaacagtgaatatagactgttgaattgagttctctctctcacacacacacacacacacatgggagtgcccttaaaatatgccag	121
GF01-08	1	AACTAGGGTTTGCTCGTTCTTTC	GCAGAGGCATCAACAACAATAA	PN40024 (12x)	(TTC)6	>chr1:48923-49093	aactagggtttgctcgttctttccaatttacacatctttcttctttgtgtgatgattcggattcaattcttcttcttcttcttcctcttcttcttatttagggtttttgagtcaagaaacatgaattagacttaacaattggctcctttgttattgttgttgatgcctctgt	172
GF01-09	1	ACCAAGCAACTCACACTAACGA	TCCGCTTTCTTAAATATCGACC	PN40024 (12x)	(AAT)9	>chr1:21111802-21111911	tccgctttcttaaatatcgaccctaccacccacccttctttacaaccataattactttccattattattattattattattattattttcgttagtgtgagttgcttggt	110
GF01-10	1	ATGCTGCTGTGGGATGATTTA	GTTCGAGCTTCATGGAAAGATT	PN40024 (12x)	(TCT)8	>chr1:22060368-22060617	agttcgagcttcatggaaagatttcaaagaacagaaagaagaagaagaagaagaagaagaatgtatatgctacagggaaaagaacaaggagaaaatgtagatgttattgcttgtgtgtttgtttgtttgtctttttgttgttgttgaaagaatgaagagaaaattttcgataagaatttcaccaaaagagaatgccaagactacagcacatgaagaatgatgtttcgagtaaatcatcccacagcagcat	250
GF01-11	1	AAGGCAAGAACTGAAAAGATGG	TCACGCAACAGTGAGTAGATCC	PN40024 (12x)	(GA)5(GA)8	>chr1:23004162-23004535	tcacgcaacagtgagtagatcctccctctttccctccaatttcttacccatttgcctgttcgtgtgtccttaatgcacagagccaaaccttccacaaaaagccctagactatcgagacccatcttaatccacgaagacacccctcttttcctttccacaataatgacttgcattttgcccttcttctcttctgcctcgatctcaaaggtcttcgactccacctcgaagctgctcttccactggctgttccgaggctccaagcagccaatattttctgcaccatcgctcgcacacagaaccactcgctctcactctctctctctctctccagccctctctctctcgctctcctccatcttttcagttcttgcctt	374
GF01-12	1	AACACTAATCGACGTACCCCTG	TAAACCCTAAACCCTAAACCCG	PN40024 (12x)	(TCGGGT)4	>chr1:23031469-23031833	taaaccctaaaccctaaacccgaaacccgagacccgaaacccgaaacccgaagccctaaaccctaaacccgaacccgaacccgaacccgaccccgaaccccgaaccccgaaccccgatccccgaaccccgaaccccaaaccccaaaccccaaacgccaaaccccaaaccctaaaccctaaaccctaaaccttaaaccccaaacccgaaaccctaaaccccaaaccccaaaccccaaaccctaaaccctgaacccttcttatatgttttctacatatactttactttcatgagcaagttttttttatagtactgctttaggttggatacattccaagggcaaagcaggggtacgtcgattagtgtt	365	several other binding sites in 12x version
GF01-13	1	ATGAGAACGAAGGACGAATGAG	AATTTTACGGGGAAGTGGAAAC	PN40024 (12x)	(GCA)5	>chr1:22593856-22594190	aattttacggggaagtggaaacaaacagcacccttgaagctttttgtttccttgtggtggtctaatcgtattgaaataagggaatttttttttgcgggtcccaacccgaacccggaattatcgggaaacattttcccatttataggtagatagaagaagagggaaaattcaaaatcatacctcgaattcccatttcaaaaacccgcccgtggtataatcttaaaaatcgcgttccaaacaatccccaacagccctcattgatttgatataataacactcactgctgctgctgctgcagctgctgcttcgcattctcattcgtccttcgttctcat	335
GF01-14	1	AAAACTCCATGCTTACCTTCCA	AAGCTACTCCAACAGAAGTGCC	PN40024 (12x)	(AG)18	>chr1:22202198-22202499	aagctactccaacagaagtgcccagtccttttatgggctctataaattccccaacaaagcttggattcccttgcctctttgctttcaactaaacaacaactctctctctctctctctctctctctctctctctctattaagaaagtaagaaacattcagaatcactcaacgctcaactcaaagtttgaaggtttctgaatggcgatctgggctcagtatcatcatcttctagccctttttctcctaacatgggcatctacagtgcccacaaatgcaaacatggaaggtaagcatggagtttt	302
GF01-15	1	CCAGAGAGACACGGCTTTATTT	CTGCACTATTCCAAACTCACCA	PN40024 (12x)	(TA)15	>chr1:21472333-21472510	ctgcactattccaaactcaccatttttgaccatcagaacccgcctacctctctattattaattattttctatcatgggaaacaactatgaggtctctctggaaactttttttttatttatatatatatatatatatatatatatataaatgatagaaaataaagccgtgtctctctgg	178
GF01-16	1	CAGGCTATGCAGGATGGAA	GCTGTTCCTTGGACAAACTCAT	PN40024 (12x)	(CAT)10(CAT)4(ATAC)5(TA)18	>chr1:1621116-1621280	agctgttccttggacaaactcataagaaatatatatatatatatatatatatatatatatatatagatgatgatgatgataatgatgatgatgtgatgatgatgatgatgatgatgatgatgatggcacacaatacagttgaaccgttccatcctgcatagcctg	165
GF01-17	1	AAGATTGTGGTGGGCAAGATT	CCCATTCCTTGTTCTATTCTTCAG	PN40024 (12x)	(AAG)6	>chr1:2184571-2184869	cccattccttgttctattcttcagtgataacagtttatttgtctattttatttttatttttctctcaagcttcttcttcttcttctttaactaataaattcacaccttcctgcccccaaattcaacaataagtcaaaaattgtcctctgaactaccatcgaaaggtcttaaatgaatacaaatttagttgaaagatcgttgtttttgagcttgtggtgcaacattctccatggttatgcaccacccaattcccgcggcgaaggatttatatacactgcaatcttgcccaccacaatctt	299
GF01-18	1	AAGTAGGCGTGAGTGGTGAAAC	CCGAGCTGAGGTGGAAATATAA	PN40024 (12x)	(TG)5	>chr1:2997334-2997523	ccgagctgaggtggaaatataattctcccttttaaaaaatccgaggtgggaacataattctccgttttaaaaataagggttttggataaattatttttaaaaatacttttcacacgaactgttataccacacacacaaatagctttttgccttttgaccttgatttttgtttcaccactcacgcctactt	190
GF01-19	1	ATACCACCTGCAAGCAAAGAAT	CATACGATCCATTGTCACTTCC	PN40024 (12x)	(ATAA)5	>chr1:3794270-3794583	tcatacgatccattgtcacttccatttataccatatattacattatattatcagtatcttatttgatgtattttttaatctccttttacagcaatatttccctttttttttttgtctcatgtcatgcaaaattgttgaaatatatattataaagctgaagagaactttttctgtccgactttgtgaaatcatcctttcttttatttatttatttatttatgtttgatattttaatattcaaatttgactacaaagtgaatacactcgtcaacatctcttttttgtcttttatattctttgcttgcaggtggtat	314
GF01-20	1	ACTGCCTTGTTCATTGCTGTT	TTCTGTCTCGCCATATTTCCTT	PN40024 (12x)	(CT)6	>chr1:5079124-5079491	ttctgtctcgccatatttccttcccatcctaaacaatttcaaatacagtatgatcaaccaaaaccatgctatgattttcttaagttaactgcttttcccagttacttgaccaattaatgtattggtaagttgttccaaaagagtttttttttttatcaacatgaacaaattctaattattttcgtttattaatgtataattattagtcatgtaaaagatataatactattattgcaggcatcgatggacgtgggagaaaaagagagagagaggtggagtacccagggacatgtcgaaaccacggtgagtgagctcgcggtactcctgacacaaagaacatgtctcgcaacagcaatgaacaaggcagt	368	additional binding site
GF01-21	1	TTGTGAACCATCTTCTTGAACG	AATTCTCATCATTCTCGCCACT	PN40024 (12x)	(AGC)5	>chr1:6230506-6230732	aattctcatcattctcgccactcccgctttctctctcacagaagcctgtctttctgcaaacttgtttcttcaatggagagcaacccctttcagcttttctttcatcgtgttctgaagctgctgctgctgctctgtgcgttggtttctgggattgagctacgaggggtgtccgggtcgacgaagacggatggggaggcacttcttgcgttcaagaagatggttcacaa	227
GF01-22	1	ACTGAAGGTGTGTCCATGTCTG	CTTCCCATGATTTATAGCCGTT	PN40024 (12x)	(GA)8	>chr1:7253589-7253716	cttcccatgatttatagccgttagagcctctgcctctatctctctctctctctcaccctctgcctcctgcctcatacagcaatgcccatcgattcttcggttgtagcagacatggacacaccttcagt	128
GF01-23	1	GTGAGAGGTTTAGTCCACCACC	AGGGCAGTTTGTGCATGAAT	PN40024 (12x)	(AT)11	>chr1:9700870-9701139	agggcagtttgtgcatgaattgttcaactatgaggtatcgaattctttcacatttccaaaatatatatatatatatatatatttgataaattgtttaaattcagatatgtaaaattcttctggcattctattgatatttttacattgaaaagtttcatgaatttttaccaagacgttatcactactagtgttgcactgtgagtaacagtcttggctttgtgcagctattgtattttgatcaagaggaaggtggtggactaaacctctcac	270
GF02-01	2	TGAACTTTGTGGCTGTTATGCT	AGAGCAGATGGAGTCAAGAACC	PN40024 (8x)	(TCT)8	>chr2:4738797-4739064	tagagcagatggagtcaagaacctatattttaggtcacggttcaaaaacatatccctccttcaaaccacaaaccaaaagaaaaggggtaaaaaagcttaaaataactgtcctagttctcaactggacatttcccaaagaaactaatacagaccaaaaaataaaaaaataaagaagaagaagaagaagaagaaagaaagaaagaaagaaacccacttgtccaattagtgttgtccaagtcgaactcaagcataacagccacaaagttca	268
GF02-02	2	AAAGGAAAAGAGGGTGAGAGCT	GCAGAAAGCAGGATCAAAGAGT	PN40024 (8x)	(AG)6(TG)3(G)4	>chr2:11397212-11397537	aaaggaaaagagggtgagagcttaaaagagagagagagtgtgtgggggaagagttatggacctgagaaagttttgtgtgttgggaaagaaaggaaaagaaagaagagagaaaaaaaatagaaaaaagaaacaaaggaaagagtgaaggagacagaggttttgagagattttctggttgtaaagggagtagtttcttgttcgtgctgttgaaggggaaggccttgatttctggaagcagaacttggatgtttgctactctagtgacttcatttccacctcggcatctttaatgcatgcataggtaactctttgatcctgctttctgc	326
GF02-03	2	CACAGATGGAACACATGCAAAG	GGGATTCATGTCTCACCATTG	PN40024 (8x)	(TA)6(GT)17	>chr2:5652785-5653044	cacagatggaacacatgcaaagtgttggaaacatctcaaattcacatcacaaagagattatttgactgaaaataaaccaaatgagacaattaaactctctaaataaccttagtgtgcagttttttgtctcctatatatatgtgtgtgtgtgtgtattagaaattaaaatgacaggaattgaaagaaatgctacaacacctaaaaagctaaagccttgattgatctagatcagcgccatacaatggtgagacatgaatccc	260
GF02-03(b)	2	CACAGATGGAACACATGCAAAG	GGGATTCATGTCTCACCATTG	PN40024 (8x)	(TA)6(GT)17	>chr2:5676457-5676740	cacagatggaacacatgcaaagtgttggaaacatctcaaattcacatcacaaagagattatttgactgaaaataaaccaaatcagacaattaaactctctaaataaccttagtgtgcagttttttgtctcctatatatatataagtgtgtgtgtgtgtgtgtgtgtgtgtgtgtgtgtattagaaattaaaatgacaggtattgaaagaaatgctacaacacctaaaaagctaaagccttgattgatctagatcagcgccatacaatggtgagacatgaatccc	284	additional binding site
GF02-04	2	GATCTTGATATGCCACCAACAG	TACCCAGAAACAGAGAAAAGCC	PN40024 (8x)	(CT)15	>chr2:6934982-6935294	gatcttgatatgccaccaacagaaaaggaagactgtctttgtatgtgaaacagaagaaagcgaaagcttcactgcaccttgtaagaagttaagaactgagacaagggaaaaggtaaaaagaaaaaactttcacttgacaccaccttttctcactctgcctttgtgcgtttatatcctctctctctctctctctctctctctctctttttctcactctgcaacttgcaaaggtatgcgttcgccccacttcacaatgtttaactgaatttgattgcttgagagtgtcattgggcttttctctgtttctgggtac	313
GF02-05	2	GAACTGAAACGAGCCAGCTTAT	TGACTCTAGCACCACCTTTTGA	PN40024 (8x)	(AG)14	>chr2:2788094-2788399	gaactgaaacgagccagcttatataaaagaagtgcttacactcaaatgaaaagcaccttcatcagaattgagaaaacttgaaaaggagataaaatggagcggagtaaagaaagaacctggagattgaaaacagagagagagagagagagagagagagaggacgcgaggttgaagaagggtctgtttggtgcattgagtgcttgcataaatgcattcttatatacacacaaaaagagggaggagcaaagtcaatgctcgttcccatcaccttcacagctactcactcaaaaggtggtgctagagtca	306	also binds on chr. 17
GF02-06	2	TTGCATAACAACTCAATCCAGC	GCCTTCAATACACTCCAACCTC	PN40024 (8x)	(TAT)13	>chr2:3192183-3192308	ttgcataacaactcaatccagctatccaccatgtattattattattattattattattattattattattattactattcatgttatgctatgaataacaaactgaggttggagtgtattgaaggc	126
GF02-07	2	AAACTGAGAGACGATCACCCAT	AACTCCCACTCATTCACCATCT	PN40024 (8x)	(AG)12	>chr2:2255562-2255811	aaactgagagacgatcacccattcacaattacacgcagatcatagatctagttggtgtcctcgagccagacaacattcccctcaaaacacaaagcttcctcttctttcttctctcttctctctaccccccttctgtttcacacacaactcaccgacccaaaagccataagctggttcaaaggtagagagagagagagagagagagagatgagggacacggtttgagatagatggtgaatgagtgggagtt	250
GF02-08	2	TTGAACATCAGGAAAAGAGGGT	GGGAGGGAAGATAGGAGAAACA	PN40024 (8x)	(GAT)6	>chr2:17570638-17571025	ttgaacatcaggaaaagagggttttgaataataattttttctacttataaaattattagaaattgcattgactgttgcagggggtttttctattgaattaggagacattttgaattgttcttctattttatttatttctgatttttcttttgttatagtttgaatttgattcttaataccattaatattgagttcatttaatctaatttgtatttcttttaacattgtttctgttggtgtgactaattgaatatttgattttgcaacatttataggaataataaaaggttgttctaaagatttggaagatgatgatgatgatgataaagttgaggaaatttttgaggattttaatgttaatgtttctgtttctcctatcttccctccc	388	binding sites on other chromosomes
GF02-09	2	TGGGCTTTATGCTTTCCTACAT	GTCTTGCCACTACTGCACAATC	PN40024 (8x)	(GA)23	>chr2:18748363-18748617	tgggctttatgctttcctacataaagatgtccggacacgccctccgaagctcaagttagatttttggagtgaatagagaccttgagagagagagagagagagagagagagagagagagagagagagagagtgagataactcacagtgtcccctcattcccttgtctttcagtagggtttttataatgttcaaatatggagccaggctctatagtgctaacccttgtagtgatgattgtgcagtagtggcaagaca	255
GF02-10	2	AACAAACCAGAACCCACCTTC	TTGATATGGCGTTTACTTGCCC	PN40024 (8x)	(ATC)7	>chr2:1283815-1284024	aacaaaccagaacccaccttctttatgatatcctttaacctaatacatccccatcatatcatcatcatcatcatcatcttcatctccaattttcccctaaatattcaatccacaccacccgcatttccacgtggcaccggcggtgcacgttgcccacatgcctcaaaagtcaacttaccctaattatagggcaagtaaacgccatatcaa	210
GF02-11	2	ATAACCATCCATCAACTTTCCC	TGTTGGTGTGTGTTGTGTTGTG	PN40024 (8x)	(CA)8(A)12	>chr2:198168-198447	ataaccatccatcaactttcccgcactaaaccaatactctcatccttaaaccaatccaatccaaaaaagaatacacagcacaaaaataattcaatacacaacaaaacataacccataaaccataaaccaatgaaaaaacctaaacaaaccccaccgccccatcgtcccatcaccccaccaaaaacccacagagcaaacaaccccagcttcaaaagccacaaaccaaaacacacacacacacacaacaaaaaaaaaaaacacaacacaacacacaccaaca	280
GF02-12	2	TAGACGAGAAAAGGAAGATGGG	TTTTGCTAGGTGGACATTGAGA	PN40024 (8x)	(CT)17	>chr2:5070192-5070360	ttttgctaggtggacattgagaataaatatttagggttctatttaacaaacaaggttttagtcaggcttttagagagagagagtataaagtattgtgaagtgtttttgatgaataatagaatgaaattcagaaaattttcagcatgtcccatcttccttttctcgtcta	169
GF02-12	2	TAGACGAGAAAAGGAAGATGGG	TTTTGCTAGGTGGACATTGAGA	PN40024 (8x)	(CT)18	>chr2:5094552-5094742	ttttgctaggtggacattgagaataaatatttagggttctatttaacaaacaaggttttagtcaggcttttagagagagagagagagagagagagagagagagagtataaagtattgtgaagtgtttttgatgaataatagaatgaaattcagaaaattttcagcatgtcccatcttccttttctcgtcta	191	additional binding site
GF02-13	2	ATCAAAATGCGTGCTATGTGAG	CCTTTTCACTTTTCCTTAACCG	PN40024 (8x)	(GA)9+(T)10	>chr2:5283733-5283967	atcaaaatgcgtgctatgtgagtatccagttaaggaaaggtgaaaagggattttcagatcttgttgctattatgtgctaattaaataagaaaagtagaggaggagagagagagagagagagggagggaggtgaggataactcctagaaatttttgcgttgtgaatcattttttttttctggtcaaaatgtgtgctatctgagtaaccactaaccggttaaggaaaagtgaaaagg	235	additional binding site, 433 bp product
GF02-13(b)	2	ATCAAAATGCGTGCTATGTGAG	CCTTTTCACTTTTCCTTAACCG	PN40024 (8x)	(GA)9+(T)10	>chr2:5283535-5283967	atcaaaatgcgtgctatgtgagtatccagttaaggaaaggtgaaaagggattttcagatcttgttgctattatgtgctaattaaataagaaaagtagaggaggagagagagagagagagagggagggaggtgaggataactcctagaaatttttgcgttgtgaatcattttttttttctggtcaaaatgtgtgctatctgagtaaccactaaccggttaaggaaaagtgaaaagggattttcagatcttgttgctgttaggtgctaattaaataagaaaagtagagggggagagagacagagagagagagagggagggagggaggtgaggataactcctagaaatttttgcgttgtgaatcattttttttttttctggtcaaaatgtgtgctatctgag…	433
GF02-14	2	GTGGAGAAATGGAGAAAATTGG	ATGGCAATCCTAGTTGTGCTCT	PN40024 (8x)	(AGA)6	>chr2:18185190-18185472	gtggagaaatggagaaaattggaggaaaagaagagaaaaaaatggagagagaagagaaaatagggggctcgaccaccaaaaaaaatggaaagaaagaaaaatgggtgtgtgtggtaggtggtgtgtgctgtttggggggagaaaaagatggagccaaaaaaaattgggggggggggggggggggccatgggaagaaaaagagaaagagaagaagaagaagaagaatgagagggaagtggggaaaaacaaatgaggggtctgagagcacaactaggattgccat	283
GF02-15	2	CCGAAACTCTAGGGAGACAAAC	CTGATCTTGAATGGTACTCGCA	PN40024 (8x)	(AG)10	>chr2:ML8X_541	ccgaaactctagggagacaaactagagagagagagagagagagaaagaagagagttctcaaaaggctaaaaagtaaaaataaagattaccagtttggagtataaactccgcttgaccaagcgctgcgagtaccattcaagatcag	145	12x: binding only on ChrUn
GF02-16	2	GAGTGTTTTCTGACGACGATTC	CACCTCTTATTCAGGCCATCAC	PN40024 (8x)	(GA)11	>chr2:3036246-3036402	ccacctcttattcaggccatcactcattccggccaaatctctctggccatatctcaatccgatcatctctctctctcattccggtcatcagtccctattctcagagccaagggagaaaacgctttctggtcagtcgaatcgtcgtcagaaaacactc	166	additonal binding sites
GF02-17	2	CATGAATGTAAATGAGTGCGG	AGAGGGCAAACAAAGGACTAAG	PN40024 (8x)	(CT)6(AT)6	>chr2:10802140-10802465	catgaatgtaaatgagtgcggcaaagtttttacaattaaacatatatatcttatactctctctctctatatatatatatagaagttacatggtttctacaacctaaaccaaaatgaatatttgaggagttcccagaatttatcatgaagaaaaattaaagtttttaaaaaaaaatgaaattgcaaatttggataacaaaccactttcttgaatctgtctaatacatttaatcggagatgaaccttccttacaagttttacgaagaattggatgtcggatttttttaaatgtagagctttcttccttagtcctttgtttgccctctc	326
GF02-18	2	TGTTGATGGGTAGTTGTAGATGC	CCAGATATGAGAACAAGGAGGG	PN40024 (8x)	(CT)23	>chr2:17614174-17614341	tgttgatgggtagttgtagatgcactctctctctctctctctctctctctctctctctctctctctctcttccatttctttatatctggctttgaggatggctcttccgccccctccattttttttttcttaatatctctatctctccctccttgttctcatatctgg	168
GF02-19	2	CCAAAGAAGCTCCATGTATAAGC	GCCACCAAACAATGATCTAGG	PN40024 (8x)	(TCT)5	>chr2:16009062-16009336	ccaaagaagctccatgtataagcaaaaaatttcttcgattttgaataagaaaatagagaaaccataaaaatttaaagatatgactcaatctactttcaaatgagcgaaagttaaagaaatcccaaagtaatacaaactaaacatgaataagattaccatatgctaaatctttgatccaatctcacaagctattattcaaagatagactcatgtttggtatcttcttcttcttcttatgcaagaattgagactttcctagatcattgtttggtggc	275
GF02-20	2	ACGATATGTTTCCCCAAGACAC	GTGGGATGATGACAAACCTCTT	PN40024 (8x)	(AC)12	>chr2:16916904-16917258	acgatatgtttccccaagacactgtgatttaacatccaccctaccttaaacacacacacacacacacacacacgcacacaaaccccagaggagaaagttacatatgttcccactttaagtttctataattcaaatcattgctctaattatgctctttagtgtgtgtccaggggcttagtggtcaaccactatcaggaccagacattggtggatttgctggaaatgcaacacccaggctatttggaaggtggatgggtgtgggtgctatgtttcctttttgtcgcgggcattctgaaactggcacagttgaccatgaaccctggtcttttggggaagaggtttgtcatcatcccac	355
GF02-21	2	TTGAAGTGGGTAGGAACCCTTA	CCAATAGGTTGAGGTGACAGGT	PN40024 (8x)	(GA)7	>chr2:15257314-15257567	ccaataggttgaggtgacaggtaaaccatcataacgtacccactagaaacccctgccagccgcctaaatggtgatgattaccctaccatccactgtgatgccatctgacggcaaaagtcaagatgttaactcaacacaatagtgactccatcctagacactataaaaaccctcctggaaccagaacccaagtacgcaatactaaggactttctcatcttctctctctctctctaagggttcctacccacttcaa	254
GF02-22	2	AGGAGGCAGATGCTATCAAAAG	GAAGTGAAACAAGTGAGCAGGA	PN40024 (12x)	(TG)11	>chr2:285302-285437	aaaggaagtgaaacaagtgagcaggatgcagagagcacgcactgagaacgcgcatgcgctcacacacacacacacacacacataatattctagctttaaagaaaagattctacccttttgatagcatctgcctcct	136
GF02-23	2	CTCTCAAATTCTCAATCCCCAC	ATTTCACCACACTCTCCCTCTC	PN40024 (12x)	(GA)22	>chr2:5082639-5082773	atttcaccacactctccctctccctctccctctccctctctctctctctctctctctctctctctctctctctctctctccatgtgctgtgcccttgaagctgaattactcaagtggggattgagaatttgagag	135	2 binding sites
GF02-24	2	GATTGGGCTTAGATATGGGTTG	TCAGCCATCGTAGACTTGTTTC	PN40024 (12x)	(A)x(GC)6(AC)5(AG)8	>chr2:4939256-4939513	tcagccatcgtagacttgtttctctagtcgaatagagcactttcttcaaatttaggccgaaacgaaggtcgtttggccatccaaacggccgatcaaagatccggcgagtgaccaaattttttgcagtagcctctctctctctctctccccaggtgtgtgtgtgcgcgcgcgcgctgccagttttccaattctcccccttttttttttttttttttaacaacaaagcttcctaccaccaacccatatctaagcccaatc	258
GF02-25	2	GTTCGCTACAACTCAAACATGC	GATCCAACAAAAGTCAATGGGT	PN40024 (12x)	(GTT)5	>chr2:4968066-4968238	gatccaacaaaagtcaatgggtagtgcaggaggtaccaaggttgtgggctgcaacaatggtggctatgatggtgatggaacatcaagaatcgcgtcggggctatggcgaaacaacaacaacaacgtcgagactgtggcgaaacatcaggaagcatgtttgagttgtagcgaac	173
GF02-26	2	GCTGCATACTTTCAGATGGTGA	TGGAGTTCTCGTCCACTCTTTT	PN40024 (12x)	(AAT)12	>chr2:4907434-4907814	tggagttctcgtccactcttttttccctcacacttggtatgccctgtttggcgccgttagagattctagaaaaataaagaaacatttttttctcattattattattattattattattattattattatttgctaaagtgaaatcaatcaccttcctagaaaggacctttgggtcaaccctaggacgcttttcgagtttgggcccgtggagtccgccgtccgcgtcagctcctagtcaggtgacatcctggcgtcaccgccatgtcactcccaaaattttctcccaagcgtgctggtgggaccgcccaattgaaattacaaaagaaaaataataaaaaaatcagaaatcgaggcagcggtcaccatctgaaagtatgcagc	381
GF02-27	2	TGCAGGTGAGAATGAAAATCC	AAGGTTCCAGGGGCTTCTATC	PN40024 (12x)	(CT)9	>chr2:4801087-4801393	tgcaggtgagaatgaaaatcccactaagaaatgtttaagtagttcataaatataaacccctatggtctaaatgaatcaattagagccatcaaattgcacatggacatccctctctctctctctctctcaataatcttcaaagtttctcttagaacaattatcttcccatgtttctgttgataattacattcataactgatattaacatatcagtatttctcattagctttttacaccgctcatggctacattctaaaccatcaaaaatcccaaaattatctctctcgatagaagcccctggaacctt	307
GF02-28	2	GATGTTGAGCAAGCAGAAGATG	GGAGAGCTGATGATTGAGCC	PN40024 (12x)	(CAG)8	>chr2:5203315-5203511	gatgttgagcaagcagaagatggtgggaggcggggaagaaatggcgccccaatcccatcaccagcagcagcagcagcagcagcagcaacaacaacaggctttgctggaccagctctgcaaggcagcagagctggtaggcactgggaatttctcaatcgcgcaagggatattggcgcggctcaatcatcagctctccc	197
GF02-29	2	CAAAAGAAAGGAGAAAGGAGCA	GTGAGAAAATGGAGAGAGTGGG	PN40024 (12x)	(CT)6	>chr2:4981706-4982001	caaaagaaaggagaaaggagcatgatatctctcaccttgcaccccacaacccacctgcgcacgttagtcatcactcctttctctctctctcttagacttctctctctcctgcagttccctgtctcccaacgatctgattccctctttctctctccaaaaccccttttgggtttaacccatttttttctctgtttttttgtctccccgctgctgaattctgtgacttttttgctgagggaattggagatttttgggcattttaatggctgaatgcccactctctccattttctcact	296
GF02-30	2	ACTCCAATGCTCGCTTTTACTC	GAGTTGTTATCCTCTGCAACCC	PN40024 (12x)	(CT)14	>chr2:4935230-4935515	actccaatgctcgcttttactccctaaaacacccacgctctctctctctctctctctctctctctacgaaggcgttcaggtgagaagggtcatgcaatgcttctccattcccaagatacacacccgctgctatataaaattgtatggattgctcaaatgggaacctgacgcatgaccagacaacctcctcaaatgactttaatgccctcatttgagtctgggctttgggtcaacgaatgtgcctctttgataaccatataggttgggttgcagaggataacaactc	286
GF02-31	2	CATATAGACAAAGTCGTGGGCA	TGGAGATGGATTGAAGAGGAAT	PN40024 (12x)	(TC)5	>chr2:4921675-4921919	catatagacaaagtcgtgggcaaagggctcttggcttgatcaaaaagtgagaatcaaggccgctaaaggtggagtcacgcagagccgttgccacctccaccgacaatggtgggtcaaaccttcccacaaatgacaagtgggttgtacagttaattatcttttcctctccgttttccatttccatctctctctccattcacgaaccacaacacaaggaaggaaaattcctcttcaatccatctcca	245
GF02-32	2	GGATGAGTGTGCGATTATTTGA	TTTCCCTTTGGAGGTAGTATGG	PN40024 (12x)	(AAAAT)4	>chr2:5031390-5031589	ggatgagtgtgcgattatttgattcttttgaattcctaggtaaacaacaacaattagtaaacaaccatcattttttttagttggtcaaacattagcatcctttcctatgcaacctcttaagcaaaaataaaataaaataaaattaaaaaaataaaaaatttaaaggcacctaagagccccatactacctccaaagggaaa	200
GF02-33	2	TTTGGATGGATGTGTAATGGAC	TCATAAGTGGTGGGGTAAAAGG	PN40024 (12x)	(GA)9	>chr2:5050324-5050674	tttggatggatgtgtaatggacatcagcgctcaggatagagaccatgcaccagccaaaaaggtttcaaaggaaaaaaaaggaaaaaaaaaaaaagagagaaccacaggaaaaatgcaaagggatataatttacctgccctctatgttagcagtggagtggtacccataatacttcatgactggcacaagcagagaacctggagagagagagagagagagggagcgatgcagagcagaaagactcaaaaagaggactgacacagcattgaaagagaaacattggagggagtttggagggatgtggacagtgcatcattagaagctctgccccttttaccccaccacttatga	351
GF02-34	2	GCAGGTTTGTCCGTGTTCGAGG	CACCAGTCAGGGTAATTCAAGCA	BAC V.cin/V.rip	Indel	>chr2:ML8X_scaffold_187	accagtcagggtaattcaagcatttacttgcatatttcggaggatattcccccattatcccacctccttaaaaataggaacttgaagatcgccgatttgtctatattccatttttatgatggaacaggtgacctaattgaccatttgatgcaacgttggaatatgtacggtgcaacgttgctataagcagagggttattacgatggtcacttctgaaaattttttgtcaaaatacaaaattatttgctataaggatataaaaacaataacaagaaaataataaaagggaaaggaaatataaattttgattttaaggtggtttggcacaacaaccctgcttatgtacacaaccacaagcttcaattaagcttcgggatactccactatatcaagaactcc…	512
GF03-01	3	AAGGGACTGAAAATACCACCTG	CTCTTTGCTCTTGGCATCATC	PN40024 (8x)	(GA)15	>chr3:4923089-4923214	aagggactgaaaataccacctgcatatcatgaatccatatattgattagtggagagagagagagagagagagagagagagatagagagacagagagaggacctttgatgatgccaagagcaaagag	126
GF03-02	3	CCTCTTATTCAGGCCATCACTC	GGAAAGTGTTTTCTCCCTTGG	PN40024 (8x)	(TC)8	>chr3:-388228-388357	cctcttattcaggccatcactcattccggccaaatctttctggccatatctcaatccgatcatctctctctctctctctcattccggccatcagtccctgttctcagagccaagggagaaaacactttcc	130	additional binding sites
GF03-03	3	TTTATACCCCTTGTCCCCATC	AAGTGAAGTGAGAAAGTGGCGT	PN40024 (8x)	(CA)12	>chr3:9343290-9343522	tttataccccttgtccccatccctcctcccccactcccttacctccagttttcatttcccctagatagcatttattttggtgacttcaacaatcttatgcttagatggatcatacaaagaccacaaccaccacacacacacacacacacacacattttcacctatccaaattcttagttagttctatagcacagacatatgcagctggacgccactttctcacttcacttgat	233
GF03-04	3	AAATGAGTTGTGGATGCGTG	CAATGGGTGGGACATCAA	PN40024 (12x)	(AG)7	>chr3:19314428-19314510	caatgggtgggacatcaacttcgagtaggcttgatatgtggaagagcctctctctctctctcacacgcatccacaactcattt	83
GF03-05	3	CTGCCAATAAGCTCCCCTACTT	AAGGTGCCAAACCACATAAATC	PN40024 (12x)	(AAT)22(ATC)10	>chr3:18024519-18024788	aaggtgccaaaccacataaatcattgaatccttctatgatgatgatgatgatgatgatgatgatgatgattattattattattattattattattattattattattattattattattattattattattatttattcaaagcatagggtaaaaactctttagctgcaagaatgtcttatatgggaattaatgaactcatagataaagcataaaatgatgttctaatattcttataggttatcaataaagtaggggagcttattggcag	270
GF03-06	3	ACGCTATCTTAGGACTGGGTCA	GGTGGTGATGGTGGAACTATGT	PN40024 (12x)	(CAC)6	>chr3:16809323-16809485	ggtggtgatggtggaactatgtagtcctgctgtatagtaggtccagatggcccagatggtggtggtggtggtggtgtggtagagtcatgcagggtgctccccggaatcggcaatggctgggcctggtgcccatcaatcctctgacccagtcctaagatagcgt	163	forward primer binds several times
GF03-07	3	TGCAGGAGATAGGACAGAACAA	GGAGCAGAGGAGTAGATGGAGA	PN40024 (12x)	(TC)7	>chr3:15147211-15147445	ggagcagaggagtagatggagagggggatggctggaaggagataagaggcatgtatgaaaatatatagctggagaatgaaagaggttggggagataacgagagagagagagatagagttgcagaactagaggaattgaagaagaagcaggggaggagctcgccggttttgtccaggtatgattatagcatggttcctatttctctacttcacattgttctgtcctatctcctgca	235
GF03-08	3	CGGGCAATTATCTTAGGTTGG	AGAGTTGCTGTTGTTTAAGGTGC	PN40024 (12x)	(TTA)4(TTA)5(TAG)6	>chr3:12637204-12637582	agagttgctgttgtttaaggtgcacttctacttacccattaatgataaccataaacattgtgctcatgcatacacttgtaccaagtcatttgattattaatcttcattactactactactactactactaataataataataaaaataataataagttattaagtaatggatgaaaaatatgtatccaagttaggaaaatgataaggtacttattaggtactaaatttcaaatttgagtcattaatgtatttaataaaatttagatcatcatattccaaataaaaccaaggtactaagaaataaaacctagaagcaataaataagtcttaattaaatagtgttaggattttaactataccaacctaagataattgcccg	379
GF03-09	3	TTTTAACCAACATGCACTCCC	ATGTCCTTGTCTTCCCTTGCT	PN40024 (12x)	(TG)7(TG)3	>chr3:609887-610184	catgtccttgtcttcccttgctgcaattcagtcatggaaccagatttatgaaccatgtaaagtaaaactcttcaaaacacacagacacacacacacacagatttcctgaagcagaattacgtcaactttctgaaggaattccatatatacaatagaagaagcaggtcttagagtcaatgtcaaaatcatccaggtaaagaattctataaggtaagcatctctctcttacttttttgcacaaagacacaggtgcacacttgcatatttatcctcccatgggagtgcatgttggttaaaa	298
GF05-01	5	CCATCTTAGGGGTTGGTTTGTA	ACCCTTTGTGAATTGGCTACTACT	PN40024 (8x)	(TTG)8	>chr5:2215872-2216045	aaccctttgtgaattggctactactacattcaattaagtcagaacataagtaataaaacttgaaaaacaacaacaacaacaacaacaacaaaaacaaaaacattacaggaaaataagtcattaaactgatgtgaactacaactatagaatgatacaaaccaacccctaagatgg	174
GF05-02	5	AATCCTCCAAATACTCATGTCC	TCATTAACAACGGCTTCAACAC	PN40024 (8x)	(ACC)10	>chr5:6707098-6707342	tcattaacaacggcttcaacactcgctagccatgtttggtatatcatgcatacatattcagaaaatggttccgtattgtggggttgggaaggaggggagggggaaggggagtgggggttggtggggtggtggtggtggtggtggtggtggtggtgtttggttggtctttgttttggctctgggtgtgggtagccgagtgaaacttctttcaaataattaatttggacatgagtatttggaggatt	245
GF05-03	5	CGGGAGGTTTTACCAACAAG	AAGGTGCAACACTAAATACTGGC	PN40024 (8x)	(ATA)15(TTA)5	>chr5:9287636-9287908	aaggtgcaacactaaatactggcaactgtttcatattgtaagtaaatgcaacgaaaagacatgaaaataactctgtagacataaaaaaattagtggattaaattaccactaatttagtcttcaaaataaagaaccaaaaaaaaatcctcttatgataagattctctaatctccaactataaaaaggataataataataataagaaaattattattattattattattattattattattattattattattatcttgttggtaaaacctcccg	273
GF05-04	5	TTCTGTCATGGATGGAAAACG	GACGTCAAAAGGTTCAGGTGTG	PN40024 (8x)	(TC)11(AC)11	>chr5:10885277-10885403	ggacgtcaaaaggttcaggtgtgttagaaaaatgcacgaagtgtgtgtgtgtgtgtgtgtgtgagagagagagagagagagagatgaatggattagttagcaaacccgttttccatccatgacagaa	127
GF05-05	5	ATAACCATCCACAAGAGCGATG	TCTGACATCTACCTTTCCTCCC	PN40024 (8x)	(GA)12	>chr5:1902147-1902327	ataaccatccacaagagcgatgggagagagagagagagagagagagagggcgtgagggaaagtgaaagcgcgtgcgacggcgacgacgatgagatcggcgaggcgagtcgaaggcgaagcttcacggtggaatccaagaccttcgagcttgcactggatgggaggaaaggtagatgtcaga	182
GF05-06	5	TGCCCTGCAAGAGTAAAGAGT	AAACACTCCGTCAACCATCAG	PN40024 (8x)	(CTT)7	>chr5:22101-22411	tgccctgcaagagtaaagagtgattagatctgtatttaacaaaacaaacctttggatgaaactcaaaataaacattattatctctagcaaattgagaaacacttaacagatttttcttaattgcagaaactctaagaatatttttaagaaaaagaactttatttggactagaagaagaaggaaaaacagataaaccaatgtgtgaaatttcaaggccagtcccatttcccatgtggatttttgagttaccattatacttcttcttcttcttcttcttcgattttatggtgctgatggttgacggagtgttt	311
GF05-06 (b)	5	TGCCCTGCAAGAGTAAAGAGT	AAACACTCCGTCAACCATCAG	PN40024 (8x)	(CTT)7	>chr5:2483341-2483643	tgccctgcaagagtaaagagtgattagatctgtatttaacaaaacaaacctttggatgaaactcaaagtaaacattattatctctagcaaattgagaaacacttaacagattttcttaattgcaggaactctaagaatatttttaagaaaaataacttatttggactagaaaaagagagaaaaacagataaaccaatgtgtgaaatttcaagtccagtcccatttcccatgtggatttttgagttaccattatacttcttcttcttcttcgattttatggtgctgatggttgacggagtgttt	303
GF05-07	5	ATATGCTTTGTGGTGTTTAGCC	TTGTGTGTATGTGGGTTGGTTC	PN40024 (8x)	(AG)19	>chr5:24996425-24996766	ttgtgtgtatgtgggttggttcctctccctctctctctctctctctctctctctctctctctctctttgttttgtttgtgtgttgggggggggggggggggaggagagggggaggcacggatatttgaggtctacttgttagttcaaactggtgtggaccttatacctctagagggtttgaccatcctaccatgttttcttttgggtgaatggttgttggctggttccttcaaagttatgggaactttctacttctgcaaaggtttcatgatcacactttttttttttatatataagtaaacaagatatgcattagaaaaggctaaacaccacaaagcatat	342
GF05-08	5	TCAAGATCCGTGTCAAAAGATG	GAAAATGTGGGAAGCCAAAGT	PN40024 (8x)	(TATC)4(CA)12(AC)3(AT)3	>chrun:14769930-14770225	gaaaatgtgggaagccaaagtgcagagattcttaaaagcaggtcaacaaaaatgggatatgaaaattaaaagaaaaaaaattcatatacaaaatgcatatacatacatacatgtatgtatgtgcgtatatacacatacatatatgtgtgtatgtgtgtgtgtgtgtgtgtgtgtggatagatagatagatataatttagtaggagtaaaagtgactaaataagcatcaaaccttgtagaagtatttcttccgaagtttgatagctgtgtgtatgcatcttttgacacggatcttga	296	locus in 12x version only on chrUn
GF05-09	5	AGGCTTACCTTTTCACTCGGAT	GAATCTCCATTTTCTTGATGGG	PN40024 (12x)	(AATAA)5	>chr5:42078-42336	gaatctccattttcttgatggggatgttcaaaagggttgaagcattttttgaaaatccagtaggtaaaacttttattttgttttattttatttatttatttttctttatttagttttgcattttcaattagtcattagcaatatggttagcattttttattttattttattttattttatttagttgtttttaacttactaatgagtttatgagttgtagcaacttagcttgcaaacatccgagtgaaaaggtaagcct	259
GF05-10	5	CAAGATTAAGAGGAAGCGATGG	GATTCTATGTTGCTGCTGTTGC	PN40024 (12x)	(CGA)7	>chr5:1542428-1542761	gattctatgttgctgctgttgctgctccagattgagctctctgaggctgagataaggtatctccacctcccctctcctagccggggttagtgttccagcgagaggcccagaggagggccggctggaagttctgtacggcgtggaggagccgcttctgctctcggtgatatacaccgggcctgaaatggaggccctgaaggctctggctctagcgcggtgaacatcacggtcgtcgtcgtcgtcgtcgtcgcggtggagacgactgtcgctgtgggtccacctccatttgaagaagaggagagcgcttctccaccatcgcttcctcttaatcttg	334
GF05-11	5	GTAAACACATGCCGGAACAATA	CCGTGACCACCTCTTCTTCTAC	PN40024 (12x)	(GGT)7	>chr5:24901692-24901991	ccgtgaccacctcttcttctactccagcaccaccaccaccaccaccacctgcagatgcttcctctccccctcctcctctctcatccgatgacggtgatcctataaaggatgcggcaagcatgttggacattagggttgggctcgtcctcaaagcctggagacatgaggaggccgattctctatatgttgaagaggttgatgttggagagcccgaacctagaatcatctgcagcggccttgtcaaatatgttcctcttgaccatcttcaggtacaaaattattgttccggcatgtgtttac	300
GF05-12	5	CCCAAACTCTACCCTACCACAA	TAAGTGAGGTTTACAGGGCCAA	PN40024 (12x)	(AAG)13	>chr5:23279318-23279491	taagtgaggtttacagggccaatgactgatcatctcctattagggaaatctagtggaaggattttcatctatgaggggatgggtctcttcttcttcttcttcttcttcttcttcttcttcttctttggtctctgggttggaaggggcgatggttgtggtagggtagagtttggg	174
GF05-13	5	CGGGACTCATCTCTTTACCAAG	CTTAGCCAATGCAACAAACATC	PN40024 (12x)	(TC)17	>chr5:20179139-20178889	cttagccaatgcaacaaacatctttaatgtagtcttcattatcggtcaagaaggtcacgcacgctttgttgggaggacttacggtcttagtaaagtcaactaggctctttatgatggagatgattttaggagctatattagagagagagagagagagagagagagagagagagaagaagactctcgacttgtgaagagattgatgagatacaatagtgaagaggtatgacttggtaaagagatgagtcccg	251
GF05-14	5	AAATTGCAGCCCAAGTAACCTA	TGAAATCCCAAGCTACAGGG	PN40024 (12x)	(TCT)6	>chr5:20536818-20537036	aaattgcagcccaagtaacctagggagctagtttgctgagcccacactagcatgtgcagacaagtgtgcacagtaaaagcttaaaaggtcagttttttgaagggaacagtatttataatctgtagcatgcatacaatcttcttcttcttcttcttttttaatttgtagttagcatatagtttccatcctgattctggagccctgtagcttgggatttca	219
GF05-15	5	CATGTGAACTATCCTAAGACAACCA	GAAGATATGAGTGGATGAAGGACA	PN40024 (12x)	(CT)10(CA)9(CA)5	>chr5:19412042-19412148	catgtgaactatcctaagacaaccagctctctctctctctctctctcacacacacacacacacacgcacacacacatgtgaactgtccttcatccactcatatcttc	107
GF05-16	5	TGAGAAAGGGCTAGGGTTATGA	ACCCACCAGTTTGTTTATCTCC	PN40024 (12x)	(CTT)11+(TG)5(TA)4+(TA)4	>chr5:19066212-19066610	tgagaaagggctagggttatgaacttataatctataatttaatgatcaagtcgattatatgattataagttcattctataccaaaccaaactagaataggggttatatacgttctcactatgagcacatttttttcttcttcttcttatattttttcttcttcttcttcttcttcttcttcttcttcttttcttcaaattttctttattctttttaattgatgctatggcccctactattctctatatgtgtgtgtgtatatataaatatatagttttaagaaggaaaaaaaaactaatattgaagaagggaaaaagaagaaaacgagaaaagaaagataatatatatacaaaccttggagtttctggttggcaatggagataaacaaactggtgggtt	399
GF05-17	5	CCTACTTCGTTCCAGGTTCAGT	CTTCCCCATTTTATCACGAGAC	PN40024 (12x)	(AC)5	>chr5:17805218-17805352	cctacttcgttccaggttcagtttatctcctccaacaacttctcgtgataatcaccaactactctacgcgtgacacacacactggcaggtgtgtgaagtcggaggacaaaatcgtctcgtgataaaatggggaag	135
GF05-18	5	TAGTATTTGCACCATAGGCCG	ACATCTCCAACAAGCACACATC	PN40024 (12x)	(TA)5+(TG)5	>chr5:18985205-18985477	tagtatttgcaccataggccgaagatttcttgagattgcaatttgttttcttgaaaaaaaaaaatagtaatattatcatctgaatttgtagttggaggtggtaaaaagcaaaatcaaggccagaaaatccaaagaggagactgattcactacaattttctgaaaaacatcttattaataaggtatatatataactttcatccataacttttcatatgtgtgtgtgtttatttatatatttatattctatatgatgtgtgcttgttggagatgt	273
GF05-19	5	ATGGAATTGAGCACACCAAAAC	GGAGAGGATGTAGGAGTTGCAC	PN40024 (12x)	(AAAGA)5	>chr5:21313810-21314196	acggagaggatgtaggagttgcaccagcttgtacatcagaggactaagttgaagttgtcgttagagaactgagagatagaaggaagctatgataccatgaaagactttggaatgaaactagagaaataaacttttttgttgaggttctcaaagctctctttgattcaaccaaaaatagtttcatttgtaggctttttcttttcttttcttttcttttctttttttggcttcatttatgaaatataaagaaaacaaatacgtcatgcattttcaatagctttaggaacaaaatatctgtttagtttttaaatttgtttatatatttattcctccacaccttaggaactattattttatttatataggttttggtgtgctcaattccat	387
GF06-01	6	ATTTCCTTCTCAACCTCACCAA	ATCATGGTCCTCTTTCCTTTCA	PN40024 (8x)	(GAA)5	>chr6:9490301-9490533	atttccttctcaacctcaccaaaaccccaagggtatccatgaagtggaaactcatgaaggagaatcttcacaggtgagagatgttaaagcattgatcactctaaggagtggtaaaaaggttgagttgccaacacccaagccacatgttgaagaagaagaagaagagataaagaagaggaaggaaatcaaaggaaagaagaaagatatcaatgaaaggaaagaggaccatgatt	233	several other binding sites in 12x version
GF06-01 (b)	6	ATTTCCTTCTCAACCTCACCAA	ATCATGGTCCTCTTTCCTTTCA	PN40024 (8x)	(GAA)5	>chr6:9520801-9521039	aatcatggtcctctttcctttcactgctatctttcttctttcctttgatttcctccctcttctttgtctcttcttcttctgcctctttctcaacatatggcttgggtgttggcagctcaacctttttaccactccttagagtgatcaaggctttgacgtctctcacctgtgaagactctccctcatgagtttccacttcatggatacccttggggttttggtgaggttgagaaggaaat	239
GF06-02	6	CTCTGGATGAAACTCGGTCTCT	ACCCACCTCCATAAGTATCCCT	PN40024 (8x)	(GAG)7	>chr6:4818988-4819331	ctctggatgaaactcggtctctgagtggagtaactcgtggtgagggaactcgaggagccgccgctgctgcaactgttgccgaggtcggagttgtgaggcagcagagcatcggagatggagacggagtcgaagtcgtcgacagcagagagggagagatgaggaggaggaggaggaggaggcggagctacgggaaagacgaagggaggaggagggacgtcggaggccggaaagtggccgaggaagtcggagaagagggagtggttggtgtgtccgtacatggcgcgtggggaatggggtttggagagagtgtggggtgaagagtagggatacttatggaggtgggt	344
GF06-03	6	ACTTGTCTCGGTACACCAAACC	GCACAGTATTGGATGGAAGGAA	PN40024 (8x)	(AT)28	>chr6:9993-10187	acttgtctcggtacaccaaaccaataaaacaaagcaaggtttttttttccattgcaattatcatgataatgaatcattatatatatatatatatatatatatatatatatatatatatatatatatatatatattataagcctccttccatccgggcagacgcccatttttttttccttccatccaatactgtgc	195
GF06-04	6	CGGATGTGATGCAGTCTTATGT	AGGCACTACAGCTAGGAAGTGG	PN40024 (8x)	(TA)14	>chr6:3797629-3797838	cggatgtgatgcagtcttatgtgtaaatgtgctctctcgctctctctctcgtgtatatatatatatatatatatatatatacatattcctacgagaatacacttttcttgtattaaatcaaaccagtacttttcagatcattgttgttaaaggtgtgtcttaggtccacctaagcccccaaagtgcaaccacttcctagctgtagtgcct	210
GF06-05	6	GCTAATGACACCCCTCAAAATG	TGTGGTGATGAGAGAGATGGAC	PN40024 (8x)	(CT)12	>chr6:ML8X_scaffold_256	gctaatgacacccctcaaaatgtcaataaaaaaaatttatatgaaagcctagcttacctcattgataacacctctctctctctctctctctctctcaccaggaagtctctccactggaagcccccacttattctccaagtaagttttcctctcaacattatgactttatcaatctctttcttactactacaacttccttgatatttcccatatcatagctttgtccatctctctcatcaccac	243
GF06-06	6	CCTTATGGATTTCAAGGAGAGC	AGGGATGTATATGACCGTTAGGA	PN40024 (8x)	(AT)14	>chr6:19844014-19844288	ccttatggatttcaaggagagccagccgccaattgagttggcccttttttgtgtaactattttgcattagttatatatatatatatatatatatatatattagaaatgttgtatgatttttgaaaaaaaataaaagtgagttgactgttcaacggtcacatgaccgttaaacaggccactgagttcaaatgttaaatttcaaagtatatgatcgttgaacagtcattttggcatttaaaaaaaaaaattaaatcctaacggtcatatacatccct	275
GF06-07	6	TGCCCATGTTTGTATTTCTCTC	GAGCTTTCAATGGTGAGGATACT	PN40024 (8x)	(AG)13	>chr6:15642405-15642676	tgcccatgtttgtatttctctccacattatttttggtttagtaaatctttcaagattcatcaaaaaaaaaaaaacaaaaaacaaaaaaacaaaaaaacaaaataaaaaaatttaaaaacaaaattaaaaggagagatagaaagagagagagagagagagagagagagaaagatcctaagaactccaaatctaggttattattcattgcaaaaattcaaccatacatggtacaacaaaatgatatggtaaaatgaaaagtttgaacgaaggag	272
GF06-08	6	GGGACGACACTTTGATTTAGCA	AAGATTTTGTTAAGCAGCAGCG	PN40024 (8x)	(GA)19	>chr6:10481379-10481526	gggacgacactttgatttagcagatcaaaggaagatagaggagagagagagagagagagagagagagagagagagagatgattttaacagtgttatataaaattttatcagcatttgctgttagggcgctgctgcttaacaaaatctt	148
GF06-09	6	TAGGGGATGTGTGCCATGT	GCTTTGCTTGTTGCTTTAGTGA	PN40024 (8x)	(AT)8	>chr6:10423322-10423463	taggggatgtgtgccatgtgtggggagaggtccctacaacaaagtgagattttctagcaaccaatcttcataagtttctaagggcctcaggaatatatatatatatattaaatgaaggatcactaaagcaacaagcaaagca	142
GF06-10	6	CTTAGGCAAGATGCAGGACAGT	ATGGTGAAGTTTTGTGTGTGTG	PN40024 (8x)	(CCA)5	>chr6:19774689-19774841	cttaggcaagatgcaggacagtagaggtttttatggtaacagcttggatacttcttatctttgcacttgaccttcttaggttttttggcagctccctcggccaccaccaccaccataaggagtagtagaacacacacacaaaacttcaccata	153
GF06-11	6	TTCTTTCACAGCATGAGCAACT	ACCAAATATAACCACCACAGCC	PN40024 (12x)	(AGG)7	>chr6:17113616-17113861	accaaatataaccaccacagccacatgctttgtccccctcccattcctcactctaccatggctaccaatctccagctccttccgattcatggcttccctctctccagctggaagtgcccgaaataccctcaaagagtcccagtattttcccttcagccactcaatcctcctcctcctcctcctccttctcccaagagcatcttaagctcaagaagaagagcctcagttgctcatgctgtgaaagaa	246
GF06-12	6	CTCCTCTGCTTAATTGGGCTTA	CATTTCACACAACCCACAAAAC	PN40024 (12x)	(CTC)14(CTT)9	>chr6:18188329-18188532	catttcacacaacccacaaaacaaaaatgcgaaaaattgaaaacccccatttcatattcccccctgaacattacacaaaagaagaagaagaagaagaagaagaagaagaggaggaggaggaggaggaggaggaggaggaggaggaggagaaggaagcattaactaccttgccttggcagtagtaagcccaattaagcagaggag	204
GF06-13	6	CATGTCAATAATCCAACGCAAC	ATGAGCCATATCCAGACAGCTT	PN40024 (12x)	(GA)19	>chr6:19395587-19395719	atgagccatatccagacagcttcacatatcttaatccctctctctctctctctctctctctctctctctctctctcataaaagcatctctctatataaacaaaagcattttgttgcgttggattattgacatg	133
GF06-14	6	AGGCTCGACTTGACATTGATTT	AACAAGCCCTGCATTGAGTTAT	PN40024 (12x)	(GT)8	>chr6:19723018-19723313	aacaagccctgcattgagttataaaggattgggaatattggtggggaagtgaagatcctttgaccctggtgcaggagtccttggttcattaataagctcctgatttcttctgaacagtacaaagaaaaaggaaaatcaaggatacaattggcacaaagacataagacatcagggaagacaagaaaacacacacacacacaccaccccccagaaagtttccatatttttgtttatgactcactgatataaagtggagtatgcataaacttctgcaaaatcaatgtcaagtcgagcct	296
GF06-15	6	TCAAGTCAATCCCTTAACATGC	TTCCTAGCGAGTTCACAAACTG	PN40024 (12x)	(TCT)9	>chr6:21247132-21247506	ttcctagcgagttcacaaactggtcattttttgacgatgaaatactagcaccataaaaaaatatcaaaattatataacaaaagaacatgaagaagaaagaaaacaatgtgagtgggattcattgacaagtagaatcaatgtaaagagaaatggaatataagaatgcctaggctgcaggatacacttcaactctgagtagcatgttgagagtccatattcaagaagatcaagaagaagaagaagaagaagaagaagatgaagaagggaagatatatcaatccacaacatgtactaggaaggtaaagaatatagtgagtaatttgcttagtttgtggagtactgcaacaatgtaagcatgttaagggattgacttga	375
GF06-16	6	CTGAGGTGAAAACACAATTCTCTC	TAGGTAATCCGGCCTTGCTAT	PN40024 (12x)	(ATAC)9(AT)x	>chr6:178206-178534	tctaggtaatccggccttgctatgcttgttattaatttatctaaactaatattaaaaatccagataactagtcaaaagggacaaattaagtgaattgaattaactagaattcacttttaagatagtggactttgggatatcaatttatatatatatatatatatatatatatatatatatatatatatatatatatatatatatatatatatatatatatgtatgtatgtatgtatgtatgtatgtatgtatgtataatttttggttgaccttaactaactcgaaggataccagtagaaagaaaggagagaattgtgttttcacctcag	329
GF06-17	6	TTGTACCTAGCTTTGGGTTAGCA	CAAGGAGAAAACAATCTCACAAGTC	PN40024 (12x)	(AG)4(GA)6	>chr6:1631552-1631659	caaggagaaaacaatctcacaagtcaaaaacaccttttgcagataggactctctctctctccctctctcttactcatggtcaatttgctaacccaaagctaggtacaa	108
GF07-01	7	CAAAGCCCCTAAAATCCCTAGT	TGAATTGGTTTGACATCTGGAG	PN40024 (8x)	(AT)15	>chr7:702888-703113	caaagcccctaaaatccctagttttatttaatttttcttcgtgcttttcctccaattcatcgaacaaacacaagccagataaatatatatatatatatatatatatatatatgaaaacgtactccaaaaaaaaatcacaatgaaagatgaagttaaaacccaaaaaatccaacccaccaattcccaagtttatttataccctatctccagatgtcaaaccaattca	226
GF07-02	7	CAGCATCAAATTCAAAGTCCAC	TTTATTTTCTGGAGGGGTTCTG	PN40024 (8x)	(ATG)5(GAA)6	>chr7:19680815-19681049	tttattttctggaggggttctggttggctggtggactttcttcacttcttcttcttcttcttcatcatcatcatcattttcgttcccacccatctcctcacagatcctgttctcctcctgccactttctggtgagacaccctctccctttgatgttttggttcatctcaaatgattttccccctttttatcttgattctgaaaatgggtttttgtggactttgaatttgatgctg	235
GF07-03	7	CTCTGAATTTTGGGAACAAACC	GGGATATTCTTTGATAGCAGTGG	PN40024 (8x)	(CAT)7	>chr7:18101399-18101682	gggatattctttgatagcagtggaaagaaatttgagtgcttttacttgtttcctccaattccttggctttgttctaagattgattacattcttcatggtttatattttatgcccttttaacattttttctttttccatttttatcagtattttatcggttttgattgttactgttctatgatgatgatgatgatgatgtttatggttatcatcctgattcaaatcccatggtttttaacaaaatttgactgcttcagaagaaggtttgttcccaaaattcagag	284
GF07-04	7	AGTGAGGAGGGCATCGTG	TATTTCTACGGAAGGAGGCGT	PN40024 (8x)	(ATG)5+(GGT)8	>chr7:15524218-15524466	tatttctacggaaggaggcgttgccatcatgaccccatttgtaatcattacccaccccccaccctccccttctccttccctccattcatccatcataccatcaaccatcaacatgcacaccccccatcattccatccatcaccaccaccaccaccaccaccacctccatcattgtcatcatcatggtccgtcatggccatgtcatgcggtcctcatgtgggtcatggaggtcacgatgccctcctcact	249
GF07-05	7	ATAGCATATCTCCATTGCCACA	AGAAACAAGTGAAAACCCGAGA	PN40024 (8x)	(TCT)6	>chr7:1525707-1525865	atagcatatctccattgccacaagtgactaaacacaaccaaatggacaaatgatcatatctatgcctgcataattatgtttcatgtcatattttttaactatagtaattgtcttcttcttcttcttctactgaatgttctcgggttttcacttgtttct	159
GF07-06	7	GCCTGAGACGGTTTGTTATTCT	AATGATGTTCCGCAGTAAGAGC	PN40024 (12x)	(TC)9(AC)4	>chr7:67305-67423	taatgatgttccgcagtaagagcaatcgaatgtgagaaagcgtgtgcatacccatatgtgtgtgtgagagagagagagagagaaagaagttacaggaagaataacaaaccgtctcaggc	119
GF07-07	7	GGACCCAACATGCCCATT	GCTACCAAGGAATCAATAATCACG	PN40024 (12x)	(AT)35(AT)6	>chr7:673452-673843	tgctaccaaggaatcaataatcacgaatatatcgaaatttgaattttacagaaatatcagtagatattttagattataaaataattaaaattaacttatttataataattttattttaattaatttataaaatatattataatatataaaaatatacatacaataatcatatagataaagaattttaagcatatatatatatcataaatatatcataaaataataatcatatatatatatatatatatatatatatatatatatatatatatatatatatatatatatatatatatatcatacatcataatatatcataaaataagtttggcttaatgatagaagtcatctgttttaaaacataagccacaataaatgggcatgttgggtcc	392
GF07-08	7	AGGCAAGTTCATCAAAATCGAC	ATTCATGCTTCGGCTACCATT	PN40024 (12x)	(TC)10	>chr7:20987172-20987396	cattcatgcttcggctaccattctcagagagagggagagagagaacgcgtttcgtattgcattcatgcttctgctactattctcagagagagagagagagagagattccctgtgccctggacttcaatcacataacaatggcaaatcgattgctctcaaacctttaatttctacgaggaagaactctatgtattaatttgactgtcgattttgatgaacttgcct	225
GF07-09	7	TCAGATTCAGTTAGGCTGTTGGT	TGTTAGGAGATCAATGTGGACAAG	PN40024 (8x)	(GA)18	>chr7:18258289-18258647	tcagattcagttaggctgttggtaatgtttctttcctaggaaaaatagaggctcattttaatagatctcacttttcaccccactttcaaaggtaagaagcccttcagtcctgactcaagtggcaaacgattaggctgggatgtggaagttccaagttcaagttcgagcaagggaccgagagagagagagagagagagagagagagagagagactccaccaaccttcttaacaagtgctgaataaaagaaattcctctcccgcagttgtggggaaaatggagagaagctcatacaacaagctaggaacgtgataaatatatatcatgtctaccaacttgtccacattgatctcctaacaa	359
GF07-10	7	CAACTGTCTTCTCCATTTGCTG	GGTTCTCTCACACATTCTGCCT	PN40024 (8x)	(AG)4(GT)12(GA)16	>chr7:17029240-17029452	caactgtcttctccatttgctgaagatcagttatcaaagttgtggcattgattgtaggcttgtagtttgaaagcatatcagcctacaaaaattaccagcaaagagttagagagagaataagtgtgtgtgtgtgtgtgtgtgtgtgagagagagagagagagagagagagagagagaatgagaaagatataaaggcagaatgtgtgagagaacc	213
GF07-11	7	AAGCCATCTTCCAAGGTTTTG	CCAAGGAACTGAAGTGCAAACT	PN40024 (8x)	(CT)13	>chr7:17921908-17922262	aagccatcttccaaggttttgaagaatgttgttatcttttctcataagaggtggttcaaaaatttgttgctggtagcacttctagtggtgggatgtacctcttgtgtactttaccctatcctttatggcatttcaagggttagagatctttttgtatctccctcccttcctccctctctctctctctctctctctctctttcataagtccatcctcctttttttggaaattttaatttttagcatgatttattagattaggatatcaaagatttgtctttgccatttcttgctttgcaatttgtttctctctcttcattgtttcgtgattagaagtttgcacttcagttccttgg	355
GF07-12	7	TTCACTCTCCCTCACGCC	TTCCATCTTTGATCCCTGAAGT	PN40024 (8x)	(CT)6	>chr7:17426679-17426922	ttcactctccctcacgccccctctctctctcttgccctctctctcactctctcccatcgttttttttttaaaaaaagaagactttggtgtggtaattagcctctatatatgtttttctacagcatcacattgagaaggaagctacaagctttagtgggagaagatggattcaagcctgaggtctgggagaaaaaatacaacattgaaacagaagccattactacttcagggatcaaagatggaa	244
GF07-13	7	AAGGGTTTGGCTTTCATTCTC	ACTCACTCTTCCACAGTCCCA	PN40024 (8x)	(CT)12	>chr7:16342164-16342265	aagggtttggctttcattctcctctctctctctctctctctctctgtggggtgtgtgcgacagagaggagagtcggcgagtgggactgtggaagagtgagtg	102
GF07-14	7	CCTTGATGGAGATGGTTTTCA	GAAGTTTCCCTTGTTCCACATC	PN40024 (8x)	(AC)5(CA)6(TA)8	>chr7:15921845-15922054	ccttgatggagatggttttcaattaaacattaagaattcaaaacacacacacgcacacgcacacacacacatatatatatatatataggaattgatattgcactcattacttgtatatgctgccatataacaaaaatattatctggttgtgtgcagtgcatcattcgattcaacagtgaagctatgggatgtggaacaagggaaacttct	210
GF08-01	8	GTAAACCAGGAAAATGGCTTC	TGTGACCATAAACAAGCAGTCA	PN40024 (8x)	(AC)17	>chr8:1818554-1818734	tgtgaccataaacaagcagtcagttcattttttaccacatgtggcaattcatagttcataattacaatataaatgtgtgtgtgtgtgtgtgtgtgtgtgtgtgtgtgttcagatatgcacactcacgcatgtttacacaactttatatgattgtaaacaagaagccattttcctggtttac	181
GF08-02	8	AGTAGTGTGGTTTTGTGGGGAC	CGATTCTCTCACTCCCTCATCT	PN40024 (8x)	(AG)8+(AG)18+(AG)4	>chr8:1863916-1864110	agtagtgtggttttgtggggactcacatcacccacacgagtgggtctcgagttgcatgcacagagctataaaaagagagagagagagagtcagtctcaaaataaggaccctgacctcagagagagagagagagagagagagagagagagagaggtagatagttagatagagagagatgagggagtgagagaatcg	195
GF08-03	8	TTCATGCAAAATAAACGGGC	CGCTATCAAGAAAGAGGGTTAG	PN40024 (8x)	(TGAT)6	>chr8:16537237-16537396	cgctatcaagaaagagggttagtacacaattaaaagaataatctcatgcatgtcatagagcagaatcaattaatcatgtgtgataatcaaatcaatcaatcaatcaatcataaaatcacttatgtaggacccccagcaaagcccgtttattttgcatgaa	160
GF08-04	8	CAATACAAACTCAGCAAAACCC	GAAGGAGAGCAGTAGCACCCTA	PN40024 (8x)	(CT)17(CxTx)(CT)7	>chr8:16698087-16698303	gaaggagagcagtagcaccctattttcatgttgaaaacaattgatacagaggtaatgagagagagagagagggagggagggggagagagagagagagagagagagagagagagagaggaagagagagtattgaatgttattatttttgggttggtgttgggatttttaaaatgggtttagctttaaaagctgttggggttttgctgagtttgtattg	217
GF08-05	8	TTTGTCGTGGGTTGTATTGTGT	CTGAAATTGAAAGTGCTGCGT	PN40024 (8x)	(CT)12	>chr8:18270235-18270383	tctgaaattgaaagtgctgcgtggatgtggaagagcccactagtggtcagaaaagaagttgagtgagtgagagagagagagagagagagagagttggttaagtaggcgacaggccctgagaagaggcacacaatacaacccacgacaaa	149
GF08-06	8	GGGGAGAGAAGAACCATACACT	TGTCATTTGGAGGAACATCTCT	PN40024 (8x)	(TC)10(CA)10	>chr8:20905445-20905598	ggggagagaagaaccatacacttacattccactgtagagatgaaaattatgtacgtgtgtgtgtgtgtgtgtgtgtgagagagagagagagagagaaagagagggagagagggagaagatctatatgcttacattccactgatgtgtaaaagta	153
GF08-07	8	TCGATGAGTGATACTGCTCAAGA	TTGGCCTCTTCTACACCTTTTC	PN40024 (8x)	(GA)12	>chrUn:17633328-17633549	tcgatgagtgatactgctcaagaacaaaatcatgaaaattctgaagaatatagtgttcttcaatctaaagaagctataagagaatgagcccataatttttttgagttggggggagagagagagagagagagagagagcgagagagagtgaaagggagtgcttgagcagcttctctttttgttttgtgaagctaagcaaaagaaaaggtgtagaagaggccaa	222
GF08-08	8	GCCACATCATTCCCATTTC	GAAACTTCTGTCTCCCTCCCTC	PN40024 (8x)	(AT)14(GT)17(AG)6	>chr8:18955396-18955559	gaaacttctgtctccctccctccctctctctctctacacacacacacacacacacacacacacacacacatatatatatatatatatatatatatattgttgtccatttgcatttctttttttcatgtgtatgaaatcatttggtgaaatgggaatgatgtggc	165
GF08-09	8	TTGGAGGTTATCTTGTTCAGGG	AATAAGGGAAGAAACACGAGAG	PN40024 (8x)	(ATTT)4(GT)4	>chr8:ML8X_scaffold_23	ttggaggttatcttgttcagggacatagtccttgctcttcttcttctagaacaatttattccgttcttttcatttatttatttattttggtgtgtgtggatagccttactattatagcacgtgtgttatttttccatgggctatattacaatttatctctcgtagtttcttcccttatt	179
GF08-10	8	ACCATATCATCATCAAGGCCC	ACGTACTCAAGGACAAAGATGG	PN40024 (8x)	(AAT)6	>chr8:15077530-15077842	accatatcatcatcaaggcccactttatcataccaattttcggtggttcaacagtgtttttaaaaaacacttcaacctagctaaaaagtgccttttaaaaaataataataataataatagatatttgataaaatttagaaaatatttttaaaattttaggaaatattttataatattaaaaacttataagttgattctccaaacaaaacattttaaaaagacaatgaatattcttaatttggtaaccaaagaaaccctgcaaaagacacaaaccacccttatttgctgcaaaagacaagaattaactatcccccatctttgtccttgagtacgtg	313
GF08-11	8	CTCGGAAAGGCCTAAAAGCAG	CCTCACCCTGGTTTAAATTCTC	PN40024 (8x)	(TA)9	>chr8:15674154-15674251	cctcaccctggtttaaattctctttatatatatatatatataaagagaattttgacagagtggagaacacaaatgacctgcttttaggcctttccgag	98
GF08-12	8	CTTAACCAGTCGAGGCTATGG	TTTCTAAGCTCGGGAGTCAAA	PN40024 (12x)	(TC)9	>chr8:6746760-6747051	aactactcaatctcaccaatttgttgaaaccatgtgcaatgtggaattcatgagtaaagagcctggggaagcctatgatttcttaaagtaactagctagaagttctcaggtttaggacttttaagagcttaaggaaaatttacctaagggaaaagaaggaacaagtgttaggggtatggaatggtatactctaagtgaaaagcatgatacaagtgctaggttatctacactagctagaagggtagagacaatgcaactaattcttaattgttagttacaagttagctaaggt	292
GF08-13	8	TGTATAAGATGTGCGAGGTTGG	AGGAGACTGAAGAGGAGACAGG	PN40024 (12x)	(CT)13(TA)8	>chr8:8109282-8109617	aggagactgaagaggagacaggtagatttgaatgatatatatatatatatatagagagagagagagagagagagagaggataataacaaaaataacatttttcttacaatttatacaagggagtaaccacttttgtgcttactatcaacggtgatttgggggggaaatcgttagatctttgtttcccttttctcaagaagaataaaagccaactcatgccaatgatctctctacaagacattccaaaggagaggcatgctctccaaatgcaacaataggcttaacaagagcatcagaacctttgaaagaggtaaccaacctcgcacatcttataca	336
GF09-04	9	CAAGATTTGTGGCGCTTGATAC	TTTAGAGAGAACCACGGGAAAG	PN40024 (8x)	(ATT)5	>chr9:ML8X_scaffold_154	tttagagagaaccacgggaaagaaactttatacaacaaaataggttataaatcacaagtttaaaatgcaacgatataatcaatcgaagttgcctctagtgatatcttcttctcccttatttctaaaaaaaaaaaaaatgaagtatcaagcgccacatatcttg	163
GF09-05	9	GAAATGGGAGGAGTTTTCACAC	AGTGCTCTTTCCTAGTGGATGC	PN40024 (8x)	(AC)4(GA)6	>chr9:17092355-17092607	gaaatgggaggagttttcacacgggatttttaagtggactgcatccataggcgacttctttcagcaacacacacgggagagagagagagggggactataggaaggggctcaacacacattataagaaggggttctccaatagaacgcatccattgaggggactactttcatcaccacagatttctttaagaggagtcatgcccctcatcttcaaagacgcatgcatatcatgcatccactaggaaagagcact	253
GF09-06	9	CAAATCCTCACCACTCATTTCA	AGGTTTAGGGTGGCGGAG	PN40024 (8x)	(CT)9	>chr9:10443934-10444055	aggtttagggtggcggagatggtgggtgagagagagagagagagagggtgattgttatggggtgagatgaagaaaaatttgaaaagataagggttttgtttgaaatgagtggtgaggatttg	122
GF09-07	9	CTTAGCGCAGAAAGAGGGAAAG	TAAGCTCAGGAAGCAAAACACA	PN40024 (8x)	(CT)6	>chr9:11141648-11141859	cttagcgcagaaagagggaaagtacccttggagtaccttatgatgtgctgccttgggcattgtctcagcatttttgctctctctctctgtctggcacacactcacatacactgcagaaacacttgactaattctgtactaagagcaacataagttttcttgtatccaacatactccatggtgagtaatgttgtgttttgcttcctgagctta	212
GF09-08	9	GGCCTGCTTCTAATCCACTTTAC	ATTCTCTCTGAATCTGCAACTC	PN40024 (8x)	(TC)5(CT)4(TC)8(CT)10(CT)3(CT)4	>chr9:7082175-7082386	ctttccattctctctgaatctgcaactcaaatcacacataaacatagatagatagatgagagagagggaaagagagggagagagagagagagagagagggagagagagagagagaaagagagagggagagagagaaataccattgctaagctcagcacattcattcatggaacacccaaggctgcagtagtaaagtggattagaagcaggcc	212
GF09-09	9	TTAGGAGAGGTGGTGGTTTTGT	AGCTTTCCCCTTATCTCATTCC	PN40024 (8x)	(GA)9	>chr9:32080-32268	ttaggagaggtggtggttttgtcgaagaaggaatcaaccagtgacacgtatgtgggaatatcatgagaccgtttttagcaagttttggtgagagagagagagagagagttgaggtcgttagagggagcgggggatagctaagagaaaaaggaagctagaactagaatggaatgagataaggggaaagct	189
GF09-10	9	ATCCCACCAAGGTATTTACACG	GAACAGCGACGGTTAGATTAGG	PN40024 (8x)	(ACC)10	>chr9:1401285-1401517	ggaacagcgacggttagattaggttttccggaaccgactgcggcggccatcgccaatgcagcggcgggtttgagcgctgcaatggcagcacagcttgtttggaccccaattgatgtggtgagccagagacttatggtgcaaggtggtggtggtggtggtggtggtggtggttgtggacctggggaaaaattgaaaattccgaatgcatcttcgtgtaaataccttggtgggat	233
GF09-11	9	CGTTTTGAGTACAGATCACCCA	ATCTGCGGGACTATCACATTTC	PN40024 (8x)	(TC)14(AT)17	>chr9:2949642-2949911	atctgcgggactatcacatttcttaatgcaaaaaaggaaaacatggtggatgaatgaaaagagggaatatgaatatatatatatatatatatatatatatatatatagagagagagagagagagagagagagagatagcagaatctctttaagaagaaaagatcaaatgcagcacctgaagaacagtcaaagtgatagcttctttctcattatgccaaccaccaggcacttcaaatgcaagagcgagatgggtgatctgtactcaaaacg	270
GF09-12	9	CTCATCGAGTGTTCCTCATTTG	AACTAATTGAAGGGCGTGTCTC	PN40024 (12x)	(TC)9(CT)9	>chr9:16888013-16888388	ctcatcgagtgttcctcatttggttcaaatctctctctctctctctcactcatggaccatggactctaggcttgggtccactcattaagtgttcctcatttggttcatcccaataattaacttttagtctcctctctctctctctctctttaaatttgagatacacccttcaattagttcaaatgtctatcaaaatttatttcacaaaattagaagtcaatatctctctctattttctttaaatttgagacacacccttcaattagttgaaatgtctatcaaaatttatttcacaaaatttaccaaatatttagaagtcaatatctccctctctattttctttaaatttgagacacgcccttcaattagttgaaat	376
GF10-01	10	AGCCACACACACACACACAC	GGCTTCGATCATTCTTGTTGTA	PN40024 (8x)	(CA)8+(CT)7	>chr10:ML8X_scaffold_138	agccacacacacacacacacgagtggtaacaagagaaaatgagaaattttaacttgttttgatgattaatatgattcttatgtttacaaaatactttaatactaaaaaatttactaataaaaggaaaataagaatattataatagtaaagactctttttcctctcaattgtagctgtatactctctctctctcttatgaaagtgtatatcataaaagagattaaatataataacggcaaaccatcatttaataaataaaaaattatccatttacatcctctctataatacaacaagaatgatcgaagc	308
GF10-02	10	GATGTTCCGAGGTAGGGAAACT	TGCTGACTTGATTAGGCAACAC	PN40024 (8x)	(TA)13(AG)14	>chr10:3737671-3737984	gatgttccgaggtagggaaactttctttagtttctaacaaaatacataagcaaataacataactgcaagcagttttcaattctattaaggaccctcaagaatataatattacattaatcttgcagttttcctattctatatatatatatatatatatatatagagagagagagagagagagagagagagaggggtggatgttgaagaagcagaagatgcttggaacatataaagagaatgaataattacgtgagagaaagggaaatttttgaacatgggtaccccaattttgtgttgcctaatcaagtcagcaa	314
GF10-03	10	GGCATTCACAATCGTCACC	CCTATGTCCCCACACCCAGAA	PN40024 (8x)	(TTC)13	>chr10:2350556-2350718	ggcattcacaatcgtcaccgcagcacatggcttctgctttcttcttcttcttcttcttcttcttcttcttcttcttcctccttgtttatatattttatgtttatctaccactctttagaaagagaaagactaaaccatatattctgggtgtggggacataggg	163
GF10-04	10	GGTCCAATACCATCCACTTTCT	TGGCAAGATCACTTATTCTCCTAC	PN40024 (8x)	(TC)15(TA)15(ATGT)7	>chr10:12554326-12554615	ttggcaagatcacttattctcctacataattattcataaacattagtcaaacaagctatacatgcatgcacatatacatgtactgacatatatatgtatacatatatgtgtatacatacatacatacatacatacatacatatatatatatatatatatatatatatatagagagagagagagagagagagagagagagatccaaattaagaattttgaaatgactatatgaagaaaactcacagagattccattgagatcaattgagagaaagtggatggtattggacc	290
GF10-05	10	ATCTACGTGGTCTGCTTGTTGA	AAGGAGGTGGTTACTTGTTCCA	PN40024 (8x)	(AG)21	>chr10:11032307-11032551	aaggaggtggttacttgttccacagttttctcatatcctctcaccccatttttctccctactcttaacttcccactcaccccatctctctctctctctctctctctctctctctctctctctctctgtgggcagtgactgcgttcttaatactggtatagtgcagttataattagtttgtatagtttgtttgttgtttacttcatttcaaggtctacccccattcaacaagcagaccacgtagat	245
GF10-06	10	CTGTACCCTGGCCTCAAATC	GTAATGGTGCTGATGTTGCCT	PN40024 (12x)	(GCA)5	>chr10:179059-179457	gtaatggtgctgatgttgcctgccgtgatggctatgtgatgatgcacttgtgaccccaccgggtgatgatctatggtccctcctgctgctgctgctgccaccaccactgcgactggcttttccagcgtgctgcccccagctaaagcagcttcagctccaaattttaacatcaatttaacaaccccattaatcataagagttacgaatactaaaaaacaaggcaataaatctcttgttggggtcttctatattatcattgacatacttggaatcagtaatttttatatcttataatgatccaaatcagtcatgacgctaactagtaaactaatctatgattgacaatccagctaaaaacactcgggccctcacccacctcgatttgaggccagggtacag	399
GF10-07	10	TCTTATGAGCTGCCTTTCCAAT	AGAGCAGATACCCACGACTCTC	PN40024 (12x)	(TGC)7	>chr10:12726146-12726460	agagcagatacccacgactctcctgcggctgatctctggcccatacgttgaacaagggcatgtatgtcatcaaatcggttgtccatacgttcaaagcccatggctatctcctcccgaagctggtccacggagttcatcaaccgctccaacatctggaggatccggtcttcaccgccctcaggtacagcagcagcagcagcagcagcacgatgagatgctctaacctttcgtcgactgccacactctctagtacgtgctcttatgttccccattttttttttcctaatgtgggaattggaaaggcagctcataaga	315
GF10-08	10	TCACAAAAGAGGTCAACATCCA	TGCACACTAAAAGTAGAGGTGGC	PN40024 (12x)	(TC)13	>chr10:13981939-13982182	atgcacactaaaagtagaggtggcaagagatatgtccttatgattgtagatgatttttcaagatactcctttgtgagttttcttaaggagaaatatgaggccatagaacatttaatgtctttatttaatagaatactagtggaaattagccatccaattgtaaggattaggagtaataggggagagagagagagagagagagagagagttcaacaatgtggatggatgttgacctcttttgtga	244
GF10-09	10	CTGGAGCGCAACATTACTATCA	GGGCAATCTACAAAGGACACAT	PN40024 (12x)	(AT)12	>chr10:15217548-15217836	gggcaatctacaaaggacacatgtcgtagcaacttcatcctgcagttttcaaacccaggcacatcacagagaggactatcttcctttccacttccataggccctgcaataatattttgaatataacaatgaaaagcctgaagttaacatgaaaaacagatatatatatatatatatatatattagacatcaccctacttgtagcacatgggtcgagggcaccgttcatcttcacatttgtatatcttggcatttgcatatccaagtttgatagtaatgttgcgctccag	289
GF10-10	10	CAGTCTCTGCAACCCGACT	TCTATTTGTCATTTGCGGCTAC	PN40024 (12x)	(GAA)12	>chr10:16181589-16181876	tctatttgtcatttgcggctacatcctgaccatagttctgaaaggcgcgcctaaggcgcgcctaggctcggggcggcgcgacgccaccctccggcgcctcgcctgaagagaggcgacgccccttcacgaaggcgccgcttaggcgcgcaaggcgctcgcctccagcaaggcgcgaggcggtcgcccgagtcgcctccgacggcccgaccaggtacgcccctccttctccttcttcttcttcttcttcttcttcttcttcttcttcagtcgggttgcagagactg	284
GF10-11	10	TGACATCCAGATACAGGAACCA	TCGACCCTACAAACAGAGAACA	PN40024 (12x)	(AC)6(ATGT)5(AC)6(AT)6	>chr10:17620456-17620796	tcgaccctacaaacagagaacaaagtaatagatgtagttggaatgtggatgttgagtttgttaatcaacaagataacaaacgatgtaactgtatgaaaattcatttattgccgaggtaaatatctatatttacctctttttaacctaatatctttcatgaaattggttttatattgctctatacttaattatgcaaatacatacatacatacatgcatatatgcctatacatacatatatatatatgtgtgtgtgtgtatacatacatacatacatacataaatgtctatacatatacatatgtgtgtgtgtgtatgtgtggttcctgtatctggatgtca	341
GF11-01	11	TTTCCAGACATGCACCATAC	TAGACGAGTGGACACTGCTC	PN40024 (8x)	(AT)20(AG)31	>chr11:25494-25687	tagacgagtggacactgctcaatagtgattattccaaatttattctctctctctctctctctctctctctctctctctctctctctctctctctctctctctctctatatatatatatatatatatatatatatatatatatatatgagaattgactcccgataacatgaactagtatggtgcatgtctggaaa	194
GF11-02	11	CGATGAGGATGATGAGAGCA	ATGGGTTTTCAAGGGGTCAT	PN40024 (8x)	(AGG)4	>chr11:1295878-1296068	atgggttttcaaggggtcatggcagaagcagaagctgctgggcagcagagagaggatgtggagttaatcaaataccacccctcctcctcctaggcctctgcaacttctagacacaccatgtgaggaccaaggccaaaatggcaatcagacccatggatacatacactgaaatgctctcatcatcctcatcg	191
GF11-03	11	GCTCATTTGCCTTGCATATC	ATGGGTTTTGAGCTGGAGTG	PN40024 (8x)	(TC)18	>chr11:2322062-2322188	catgggttttgagctggagtgctgatcatgattctcaagccatgaatgttgcagagaaggagagagagagagagagaaagagagagatgagttacaggaggttgcttgatatgcaaggcaaatgagc	127
GF11-04	11	CCGTGATTCTTCTGCTTTCC	AATGACTCGGGTCGAACTCA	PN40024 (8x)	(CT)8+(CT)10+(A)12	>chr11:5373049-5373383	aatgactcgggtcgaactcatataaatatcattcactttggatttaaaataattaatatttatataatattaagaaatttatatattttttttttttactagacatcacaaactttaaaatcatgaggtgataatatctacctagttggatacagccatacaagtaaggattcgttaaagggctgagatgatgtgaagtgtgaaagcagtggaagaaaagcttcaaggtaagaaagtaataagaatatggagagagagagagagagagagggagagaatggtgggagagagagagagagaggacatgaaaggtgaggaaagcagaagaatcacgg	335
GF11-05	11	ATCATCTCCTTCCCCAACCT	ATGCTGCGTCTGGATTGACT	PN40024 (8x)	(TCT)6	>chr11_random:234936-235064	atcatctccttccccaacctcaattcataccaaccattcactcaaaacccgcctttcctttcatcttcttcttcttcttctctatatgcagtaaaaccttagatggataagtcaatccagacgcagcat	129
GF11-06	11	GGCAGGATAACTCATTCAATCC	CAGCTTGAGGGGGAGTGTT	PN40024 (8x)	(GA)6+(AT)5	>chr11:14902367-14902617	ggcaggataactcattcaatcctgcttcacccatatgtcttgttacttcctctccttgtttaagattcccgcctgttgagagagagagaaaggagaaaaaccttaattctcattcatgtgatgtctacttacaattgagagatatatatatacaaggctaggagtcctaactaccatacatgtgacctatattaacaaggaaagataatatactataaatacattatattcaacactccccctcaagctgg	251
GF11-07	11	CCAATAGGAAACCAAGAGATCG	GACCTTTGGCGGGTTTTACT	PN40024 (8x)	(AAG)8	>chr11:13865941-13866056	ccaataggaaaccaagagatcgatgctagtatagtaaaaaaaataaaaataaaaaataaaaaaccaaagaagaagaagaagaagaagaagaaagacagtaaaacccgccaaaggtc	116
GF11-08	11	ACCTGTGTCACATCCCCATT	CAGTGCTTCCAATGACGAGA	PN40024 (8x)	(TC)10+(TC)6	>chr11:10923047-10923297	acctgtgtcacatccccattttctctctctctctctctctcttatccacatgacgattgccattgacccactactgttggcaccattgtcgaccaatagtcttcttcaatgccgacagtcctctatgtcacatcctctttctttctttctctctctctctttcttttcctaccatcatcatccaccacatcaccatccatggtgaaactcaccatagttgactgttgtcatctcgtcattggaagcactga	251
GF11-09	11	CGACTTGTGAGCACATCCAT	GAATAAGCGAGGCACAGGAG	PN40024 (8x)	(TC)6	>chr11:10165574-10165886	cgacttgtgagcacatccatcaaatagtggaaatagtgctacacacctcttttaaattctatgccagctctctctctctctagtcatgaaaccagaggtgggtcctgaatcacactaaaatgaaacaattagacgcaaacctgtctggggaaccaaggcattaaatttttaagtagagatcaaacgccatctgctgaaaagacaatcataaattggaatatccaaaacataagaaaccttgtttaagttcttcaggaacttgagcacatgcaagagagagttgaaatagtcctcctgtgcctcgcttattcat	313
GF11-10	11	TTGGTATGGCCAGTAAAGTACC	TGGTTGTTCTTTTGGCAAGG	PN40024 (8x)	(TA)10(GA)12+(A)8	>chr11:17617456-17617592	ttggtatggccagtaaagtacctatagatacaaaaatttgaaaattatgagtatatatatatatatatatagagagagagagagagagagagagaattcattaagaaaaaaaacctaccttgccaaaagaacaacca	137
GF12-01	12	GAGATTTTCAGGTCGGTTCACT	TAGAAACAAGAGGATGGTTGCC	PN40024 (8x)	(CT)9(TC)13	>chr12:4820511-4820693	gagattttcaggtcggttcactgggcagaaacaacccgacccgattgatgtcctaaatccgggctgaagccgacaaatcctcgttatttataaattacatctctctctctctctctcttcctctttctctctctctctctctctctctctcgtgtacggagggcaaccatcctcttgtttcta	183
GF12-02	12	ATGGGTAGTGAGTGGTTGTGC	CAAGATACAAAATTGCTTCCCC	PN40024 (8x)	(GA)6	>chr12:1311007-1311206	atgggtagtgagtggttgtgcaagcggttcagggcggttctaggcggttgcgtaaccactaggggaaaaattacagggtgagtcttttaaaagggctcctgcagccttgagatgggagagagagagaagagggaaagtgtctctgaatgcttgggatgtaagcattgctctctgactcggggaagcaattttgtatcttg	200
GF12-03	12	ATGTTATATGGGCTTTCATGGC	GTTTCAATTTACCTACCGACGC	PN40024 (8x)	(GT)8	>chr12:594564-594845	gtttcaatttacctaccgacgctgaggcaccattatgataacaatgaacccttcacctaccatgcccaattgccattctgaccctcacctcccttcaactcttcgatctctctctctctcacacacacacacacacgcacataatgggaaagaattctggactctttcctcatacttcagtgtttctgatgcactgttgggtggctttcttatcaccaactgccagcttagccaatttagcagatgagctttctcttcttgccatgaaagcccatataacat	282
GF12-04	12	ATAAATGGGCTTTGGTGGG	CACGAGATACGTCACAGAGCAT	PN40024 (8x)	(TGAT)6	>chr12:6437741-6437854	ataaatgggctttggtgggggccctacatatgagacttcatgattgattgattgattgattgatttaattgccatgaatgatggattttattatgctctgtgacgtatctcgtg	114
GF12-05	12	AGAAGCAAATGACAAGATGGGA	CAAACTACTTCAGCCCCAAATG	PN40024 (8x)	(AG)9	>chr12:7753236-7753403	caaactacttcagccccaaatgcccgaaatgggttgcagggcataagcaatggtgcacctaaagctgaatcaagctcatcttagagtgtgagttaatctctcccccactccccctcccttcctctctctctctctctcttttgttatcccatcttgtcatttgcttct	168
GF12-06	12	CGAAGGATGAAAATATCCGAAG	GTGTTACTCTCTTGCATGGCTG	PN40024 (8x)	(TC)9(TA)6+A16	>chr12:19028732-19029046	cgaaggatgaaaatatccgaagtgggattcctttcacaaagatatgaaaaatcacgaacccaatcgcacttttgtatgaattttaagtcacttgacctacaatgcttttagtttcataaaatgcatatctctctctctctctctccctctccctatatatatataattgatatatattgaaggaaacaatgtattttaaagaatataaaagaaatatttttatataagtaatacaaggtttcattacacttagttgagtatatcaacacattgaaaaaaaaaaaaaaaaattccagccatgcaagagagtaacac	315
GF12-07	12	AGGGTTTGTATTGTTTGGGAGA	GTGGAAGTGTGAAGTAACGTGG	PN40024 (8x)	(AG)14	>chr12:20847581-20847877	gagtggaagtgtgaagtaacgtggctaatttcaaactacaaaacccacatccaagtccctccctcagacccatctttgccttccaatctctctctctctctctctctctctctctgtgaaatcatacaaatgtgtatattttagaattgttttcacctctttaatcttctatggctttgcccattttcccaaatttcagtatcaatttgaaatccaacaccaaacccattttggcgcgaatttccaacggctcagtccccgcgactgcctctccatctcccaaacaatacaaaccct	297
GF12-08	12	ATTTACGAAAGACAGAGCACCC	ATTGGAAATGGGGATACTTGC	PN40024 (12x)	(AC)8(TA)16	>chr12:75693-75874	cattggaaatggggatacttgcttaaagagcaactttctggatttttaattaattaatcaaataattatatatatatatatatatatatatatatatatctggtgtgtgtgtgtgtgtatgtgtttggcttggacaccttgggctactgcttgcagagaggggtgctctgtctttcgtaaat	182
GF12-09	12	TCACAATCCAGCACAAGTTTTC	GTAGTGGGAGGCAGAGAAGAAG	PN40024 (12x)	(TCTT)8	>chr12:21679759-21679850	gtagtgggaggcagagaagaagatgaagaaataaagaaagaaagaaagaaagaaagaaagaaagagaaatgaaaacttgtgctggattgtga	92
GF02-24	14	GATTGGGCTTAGATATGGGTTG	TCAGCCATCGTAGACTTGTTTC	PN40024 (12x)	(A)x(GC)6(AC)5(AG)8	>chr14:28496305-28496534	tcagccatcgtagacttgttcctctagtcgaatagagcacttcctccgaatttgggctgaaacagagatcgtttggccatccaaacggccggtcaaagatccggcgagaaccccaaaattccacagccgctgcttctttcttctccccgcgttctgcccttttcaaaaattcctccttttttttttaacaacaaaggcttcctaccaccagcccatatctaagcccaatc	230	also binds on chr. 2
GF14-01	14	ACCACTAAACACCATCAAATGC	CACCCAGTTATTCCAATGTCAA	PN40024 (8x)	(GA)12	>chr14:262144-262354	ccacccagttattccaatgtcaaaagagttgaacttcttagaacatgtattcaaatgtgtttaagacctgtgttaataattctttaaattaatgaaatcatagttttggcaagcaaatcatctctctctctctctctctctctccatgttgtgggtattagaacagcttcatctattcctataacttatgcatttgatggtgtttagtggt	211
GF14-02	14	CCTGCTGGGTACTGCTATACTG	GCTAGATAACTGAACAGGCAAGG	PN40024 (8x)	(TC)16(CA)11(CA)6	>chr14:4814304-4814528	cctgctgggtactgctatactgtgttgtgagcctctcctcttcgtggtatttagtgctagtttccacttttcattgaaaagaaggatctctttctttctctctctctctctctctctctctctctctcacacacacacacacacacacacacgcacacacacacagaggaccttgttgggttatgctgttctctgttgtgaaccttgcctgttcagttatctagc	225
GF14-03	14	AGGTGGAGCAAAGAGCTTGTAG	GGGAAGTTTGAATGGAATGAAG	PN40024 (8x)	(GA)13	>chr14:23292987-23293215	aggtggagcaaagagcttgtagagttctgaatctaacagcggaaactagggcggatgttgattttgcgtatttcagctcaagccctaagggaaccttgagttctttacgatcagggagagagaaatctgccattaacaatatacgagagagagagagagagagagagagatagagagagagaatttactccatatgggatgatgtttcttcattccattcaaacttccc	229
GF14-04	14	TGCAAGTGGAGGATACAATCAG	CCCTTATACAGTGGTGGAAAGC	PN40024 (8x)	(AG)16	>chr14:25783446-25783748	tgcaagtggaggatacaatcaggttagttatactcacgtcaaatagtttctctcacaagatggtcatcgttatcattgtatgcacaaagagagagagagagagagagagagagagagaggaaagactagtattctgaacaaataaaccagcaaatgcgtgcatggaggtgaagtgaattaggaagtggtaaactcaccccagctgcttgatacttgggtacaataagcatatgccggagtcccacctgcctgaagagcaccattgcttttgccactgacatgctttccaccactgtataaggg	303
GF14-05	14	TGAATTATCTTGGAGGTGGAGG	AGAAAGCAAACGGATCTTCATC	PN40024 (8x)	(GAG)7(AG)3	>chr14:30236861-30236963	agaaagcaaacggatcttcatctagacctgcaaaaactaccctctcttcctcctcctcctcctcctcctcttccacctccacctccacctccaagataattca	103
GF14-06	14	CACAGGGAAGTGTAAAAGGAGG	TGTTGTCAGGCTCATAGTCCAA	PN40024 (8x)	(TG)7(AG)11	>chr14:28627582-28627924	tgttgtcaggctcatagtccaagagtagtaaacatactatttccatgtcactgatgtcacataaaatctcccaattgtcaatctgttacgtgattttttcataacctctctctctctctctctctctttcacacacacacacaagcacatggatgcttatcttcctaccattaattgttgcctatggcattaaatccataatctagctaccaagggaagaaactgccatatggttccacactgctgaaatgtgtttgagttgattaaagtgtgaaatatgttaggaaacttatttctcatataagcattttgttatctatacctccttttacacttccctgtg	343
GF15-01	15	AGATAGAAAGAGGGACGGAAGC	AAAATCAAGCTCACCATCGAGT	PN40024 (8x)	(AAT)12	>chr15:9496944-9497141	aaaatcaagctcaccatcgagtggaaaacgcatgagccgaaatgcggggtccacatattattattattattattattattattattattatttaagttaccttcatttcaacttcatgctcagcttacccaaaccctaacactatactcttttcctttggtatgttcctcctccctgcttccgtccctctttctatct	198
GF15-02	15	TATCCCAGCGGATATGGTCT	TGCCTTTGGAGATATGATTGC	PN40024 (8x)	(TC)13(CA)9	>chr15:11567001-11567130	tgcctttggagatatgattgcatagaatctcaataattatgtgtgtgtgtgtgtgtgtgagagagagagagagagagagagagactcaccaatttggtgcaaatgttttagaccatatccgctgggata	129
GF15-03	15	ACGTTAGGAAGAATGGAAACCC	CCCTCTCCACCTTTGAACACTA	PN40024 (8x)	(AG)15	>chr15:14277679-14277828	ccctctccacctttgaacactataaaaaccccattgtaatagaacataagaggggcactgtaagtcctattctctctttctctttctctctctctctctctctctctctctctctttttctctctaagggtttccattcttcctaacgt	149	additional binding sites
GF15-04	15	GATGAGGCACAGAAGTTGAAAC	TGATCTTTCCCATTTCCTCTCT	PN40024 (8x)	(AGA)6	>chr15:14298030-14298314	gatgaggcacagaagttgaaacaagtttcaagaatcacttcagaaactcaactacaatacttctcttcaccactatactgactgcctatttcattttcctcaatatatatttatattcgagaatgaagatgagagaagaagaagaagaagaacatgagctcaataaaataacatggcattaatgcaggaattacaacagaggatccagagggtgatcgataaatgggggctcaatggcagccacccttcagacacaaactatagagaggaaatgggaaagatcag	285
GF15-05	15	ACACCCAAAGATCATGGTGTCT	TATTGCCATAAAGTGTCCCA	PN40024 (8x)	(TA)26(GT)9	>chr15:17078792-17079070	acacccaaagatcatggtgtctaaatgttttcaaccatttatatatatatatatatatatatatatatatatatatatatatatatatatatgtgtgtgtgtgtgtgtgttgttgaagagagaataattgagaaataatgaagaaataatgacttaacttttccattgattagaaatatacataattataatatgattcaaccaatcatacttgcgttcatatatgaaagaaaatagaatttatactgattagaaatttgggacactttatggcaataa	279
GF15-06	15	GGTTAGGGTTTTCTTATGGCTTTC	TGAAGGTCTCATACACCCAAGA	PN40024 (12x)	(GA)13	>chr15:36728-36904	tgaaggtctcatacacccaagatcttccatccgatgactcaagccatgatcttggaattccaaaatgtgagtaatggtaggaaggaagatttggttctctctctctctctctctctctctctttctctctttggaggtggaaaaaggctaactgaaagccataagaaaaccctaacc	177
GF15-07	15	GCTCCTCATCCAAAGACTCATC	CTCCAAGCTAAACCAAACAACC	PN40024 (12x)	(CT)16	>chr15:1786382-1786533	ctccaagctaaaccaaacaaccatgcattttccgtctcattttcccacactttccatcaaattcagagaaagagagagagagagagagagagagagagagagggttgctgaccagaacataaggcaaagagatgagtctttggatgaggagc	152
GF15-08	15	GAAATGGAGCTTGGATTTAACG	ACACACAAAGCAGAGCCTGTAA	PN40024 (12x)	(CTT)10	>chr15:2951468-2951746	acacacaaagcagagcctgtaacttcaacaacttcatcaacttaaactgcccaagcaatctcatctgttttccttgtccagtcatctcccaaaactctaatgctgagctccttcagaaacactacaatcccgatagctagcctaaacataataccttctccaaaagatgtcagaaataaaggggaaagtgaagaaaagaagaagaagaagaagaagaagaagaagaaaaatagagtatatagaagggaagataatgtcgttaaatccaagctccatttc	279
GF15-09	15	CATCACAAGCACATTACATTGG	GGAACCAACTCCAACTCAAGAT	PN40024 (12x)	(GAG)8+(GGA)6	>chr15:4385253-4385649	ggaaccaactccaactcaagatcccaatgctgtttgtgttgtaagaaaaataccattctcttgttgctgtgaattttctgttttataagttggcaagtcctaatctcgagctcaatatctcacatgcaggttcagtggaatgaaatccaccctactgtcaatgtacgccaagtttttctgtcagttcctcttcctcctcctcctcctccatcaccaccacctcctcctcctccgtcatcaccacaaccatcaccacctcctccatcattactgccacctcctcctcctcctcctcctcctcagccataatagcccaatgacatggctccatatatctggtctggtctctgttactaagaatctcaatgcagttatccaatgtaatgtgcttgtgatg	397
GF15-10	15	CCCCTATATCCTTTCTCATGGTC	AGGGTCTTGGTGGGAGACTAA	PN40024 (12x)	(TA)6(AC)10	>chr15:2219982-2220188	agggtcttggtgggagactaaaacagtttatgcttattttgtaaatgatgtaagtatttttgtaataatatatgtattatgtgtgtgtgtgtgtgtgtgtttatatatatataaaaaaagtaaaattaaggatgttcatctattcctcataaggatgtacctagggtcctcaaacgatcaaatggaccatgagaaaggatatagggg	207
GF15-11	15	CACTAAGCTGGACTGGAACCAT	TGTTGAGAGGAAAACTTACTTGGAG	PN40024 (12x)	(CT)12	>chr15:4159431-4159761	tgttgagaggaaaacttacttggagaataagtgggggcttccagtggagagacttcctggtgagagagagagagagagagagagaggtgttatcaatgaggtaagctaggctttcatataaattttttttattgacattttgaggggtgtcattagcaaaaaaatgtgattaaacattggtccaaatatccaaaaaaaaaaaaagaacacaagagagatattaatatatgaccagatgtaaaattgaaatctagatactaaaacatgagtttctaagttcaatatgagttcattgctaggctttttgacatggttccagtccagcttagtg	331
GF16-01	16	CCTTCTGAGGTGTTGATCCTTC	GTTTGGATAAGGGCAAAAGACA	PN40024 (8x)	(TC)18(CA)11	>chr16:43476-43821	gtttggataagggcaaaagacataagtgtccaatgtcattattctgtgaaacccataatggcaccacacactgaaaaaggataatttgacacagtaaggaaattattaatgatgcaacagtgtgtgtgtgtgtgtgtgtgtgtgagagagagagagagagagagagagagagagagagaaagagctgtcttccatgacatgtctcttacacacatgacaggcctccatgtgaaatgttgaatctcaccaagaagatcctctaaccagtgcttaatcaacccaatgcatttgtctacttcatgccctggcattgaacttttctaagaaggatcaacacctcagaagg	346
GF16-02	16	AAGGAAAGAGAGAAGAGGGCAT	CGAACAACAAATCTCACCACTT	PN40024 (8x)	(GAA)6	>chr16:1063945-1064220	cgaacaacaaatctcaccactttttctctctctagaatcttcttaaattgaagtgtgccacataacaaaatcaaaaaaacaaaaatccaaaatcaaaaatcaaaaatcaaaatcaaaatcacttctctctaaaccacttcctctccctcaagaaaaagatctgaaagaattttctgacaggagattgtgagatacacttcttcttcttcttcttcctccttctttctctcttgtagctgtgctcagcctttgatatgccctcttctctctttcctt	276
GF16-03	16	CACTCCTTTTCGCTTGCCT	AGGGATTGATAGATAGGAGTGGG	PN40024 (8x)	(TA)7(AC)8	>chr16:5645505-5645735	tagggattgatagataggagtgggtttcctagttggataggaattgctatgtgtgtgtgtgtgtgtctatatatatatatagattcccaagatgtaccatttatttgaaaagaattctatcaaacattttttttttcgttttagttactaatgaacacctaaaaaagagaggatgcaacctaagtacatagggagtgtaccagatctgaaaaaggcaagcgaaaaggagtg	231
GF16-04	16	ACGTTGCATTTTGCTGGTG	AGTGCAAAGCTCCAAAAAGG	PN40024 (8x)	(A)10(AGA)6ACA(AGA)3(AAG)3	>chr16:7100347-7100496	acgttgcattttgctggtgaaataacaacaaaaaaaaaatgcctagattagagctggaagtggatcatgatcgaggagaagaagaagaagaagaacaagaagaagaaagaagaagaaatagagaagggcacctttttggagctttgcact	150
GF16-05	16	GGAAGAAGAGGGGGACTTCT	CGTCTCCTTCACTCTTTCCTCT	PN40024 (8x)	(AG)6	>chr16:10522598-10522801	ggaagaagagggggacttctctctggattctaggaggaaactctgtcaaaacggtgaaagccaaaggagaagagggtgagagcttaaaaaagagagagagagagtgggggaagagttctggacctgagaaagttctgtgtgttggaagagaaaggaaaagaaagaagagagaaaaaagaaacagaggaaagagtgaaggagacg	204
GF16-06	16	GAGGGGCTGCATATCTGGTA	TGGCTGGATGTGATAGGATG	PN40024 (8x)	(AG)9+(AG)7	>chr16:19744735-19745037	tggctggatgtgataggatgaaagtgtggtccatgttgaaaaatcaaatagtttggggaagaataatatgttgaagaaagctgcaattaaaacggagtatttctctctgtgtggaactcacaacccaaaaacagagcatctctctctctttctctctctctctctctctctctctctctctaagttgataatgttaagggaggcacaactcgtgggagtaggcctcatgacagtagtcatccatgcctgcttcctttcagtttgtgttgctaagcatcacaagtaccagatatgcagcccctc	303
GF16-07	16	GTTAGGAAAGCCGAGCAACA	CTAAGGGTCCAACCCATCCT	PN40024 (8x)	(GGA)4	>chr16:22003220-22003321	ctaagggtccaacccatcctccatctctctgatctcgtcctcctcctccactccgggttgtatctgatcatgtccccgggcctgttgctcggctttcctaac	102
GF16-08	16	AGGGTTAGAGTGGTCTCCCATT	GCGTTTCCCTTTCCTATCATC	PN40024 (12x)	(GA)9(AG)6	>chr16:121531-121871	gcgtttccctttcctatcatccagggcaagttcgaaggtcttggattccaccgtgaagcttcgccgtcggctcgcctcgccggtctcctcgtcgtcgccgtcgcacgcgctctcacgctccctctcgccctctctctctctttcgctctctctctctctctctcccatcgctctcacggttcatcccgatggtcctaagagttgatagctcaggagacaaaattccttctagtgacaaccttcagtattgaccatatcttccacaaatttcttttttctctcctttggagtgtttcaaccaaacaactatttttttcaaaatgggagaccactctaaccct	341
GF16-09	16	AGCTCTTCCCTTATCTCCCAAA	ACTGGACACATATTGCTGCTTG	PN40024 (12x)	(AT)16	>chr16:21968599-21968777	actggacacatattgctgcttgattttttatgggttcaccctaattcttttgactgacccatcaaatcaagtcgtccaactaaagtgtgtaatgtgtaatatatatatatatatatatatatatatatatgtgtgtgtacctcactttggactgaattttgggagataagggaagagct	179
GF16-10	16	GGGGTTCTAATTTCCTCACATA	AGGGTTGCTGCTTACAGATG	PN40024 (12x)	(CT)17(TA)32	>chr16:7787147-7787457	agggttgctgcttacagatgcattacaaaataaattactcaaacctctctagctttacaactatatatacctaagaatctaaaaataaagggaattggcttacatgtttagatagcgcattaatttacatatatatatatatatatatatatatatatatatatatatatatatatatatatatatatatatatagagagagagagagagagagagagagagagagagcatttgcaagtagatacattgctgagttacctcccatctaagctaattgtaatacttgcattatgtgaggaaattagaacccc	311
GF17-01	17	CATGGGAATGAGGGAGAAATAG	ACAATAACCATCTTGCTTTGGC	PN40024 (8x)	(AG)13(TA)25	>chr17:12610938-12611087	catgggaatgagggagaaataggggaaagagagagagagagagagagagagagatatatatatatatatatatatatatatatatatatatatatatatatataaggaaatgaattaagagggtggccaaagcaagatggttattgtcta	150
GF17-02	17	CCTCTTATTCAGGCCATCACTC	AAGTGTTTTCTCCCTTGGCTCT	PN40024 (8x)	(TC)9	>chr17:1980969-1981097	cctcttattcaggccatcactcattccggccaaatctttctggccatatctcaatccgatcatctctctctctctctctctcattccggccatcagtccctgttctcagagccaagggagaaaacactt	129
GF17-03	17	CTTCCATTTACCCAAGATCCAC	GCTCCAAATACCACCTCTGTTC	PN40024 (8x)	(GA)7+(GAGG)5(GA)3	>chr17:12315487-12315779	cttccatttacccaagatccactgctaatacaatgtcgaaatcataacctcacactctgatcaatcagtaatagatgtgagagagagagagagggagagggagggagggagggagggagagagggagtgaattgaagcattctgtaatggatgagagcgaggaagcgaattgaagcattcggtaatagatgtgtgtgtgtaagagagggagagagataaggagggaaggagggaattgaagcattctgtaatataatgcatgcattgaacagaggtggtatttggagcttgga	293
GF17-04	17	TATTTTGTTGGTGACTGGAACG	TTGGTATGCGAGAATTGAACAC	PN40024 (8x)	(TGA)6	>chr17:5163433-5163544	ttggtatgcgagaattgaacacggatgcgtttggcttacctcaatctcatcatcatcatcatcaatttttctcaaattctgcattaaagtcgttccagtcaccaacaaaata	112
GF17-05	17	AAAGCTCTCGTTCTAATGCCAG	TCACTACTATGCCCTCCACCTT	PN40024 (8x)	(GA)9	>chr17:23335-23520	tcactactatgccctccacctttgaacactataaaaaccttattcaaacatagcacagggagaggccaacattgtgagttctctcacttactttctctctctctctctctcaagggtttctattcattcccaaagtgtgacttgaaaaagcgaaaacctagattctggcattagaacgagagcttt	186
GF17-06	17	TCTTCCCATTTCCTTGCATA	CTCGGTCATTCTTTAGGAGACA	PN40024 (12x)	(AG)12	>chr17:13591146-13591555	ctcggtcattctttaggagacatgaccctttttggacatgaatattcctcacatttctttctaaaaactcattttcctcttatttctaatacacaagtctttctttctttctctctctctctctctctctctctctctctttctcagaagtttttttaatcaactcaatcaaccatattcaactcaattctagaacaatcaaccctctagatcatcatcatcttcattagaaactatgatgtaagtattcattgaataacaaggaaggtttaatgaggagtttaagaaatcggtagctaagtacaaaaagtggaatgaagaagaaagaaaattcaattctcaaacataataacctatcgctaacaatcaaactaccttgaataaatttaatatgcaagg…	410
GF17-07	17	AAGACCCCTCGTCGTCACT	CTCTGTGATATGTATTGATCCGGT	PN40024 (12x)	(AG)7(GA)11	>chr17:17019017-17019129	ctctgtgatatgtattgatccggtctatcatcatactaatagctaacttctctctctctctctctctctccctctctctctctctttcagatgcagtgacgacgaggggtctt	113
GF17-08	17	ACAAACTCCCGATAACGAACAT	ATTTCCACCATCTATCTCACGG	PN40024 (12x)	(TAA)8(T)x(A)x	>chr17:15397456-15397789	atttccaccatctatctcacggacattggtttagagatccttaatttgagaaggtcatcttgtcaaagagagtttgttggttaccttagcacttgggggtgtgtccatttgttattgatatcatctttggggttcatttgctcacgttcagggtacacgtatttgtatatatgtaaaaaaaaaaagaaaaaaaaagaaaaagaaaaagaaaattattattattattattattattagcacatgtgtgtatgtgcatagtgttctcgatcattgggtatgtatattgatgtctgggggtcatttttatcgagtatgttcgttatcgggagtttgt	334
GF17-09	17	CAGAGAGAAATTGAACCCACAA	AGCTTCCCAAATGGAACTATGA	PN40024 (12x)	(GGAG)5(GA)15	>chr17:1490563-1490810	agcttcccaaatggaactatgatggttctagcactggccaagctccgggggaagacagtgaagttattctatagtatgcttcttccctccttctctctctctctctctctctctctctctctctccctccctccctccctccctctccctctttctttctccctctctccctatctgtctctgtgtgtgtattattgttttgggtggatttgtatatatctttttgtgggttcaatttctctct	244
GF19-01	19	AAACGCATCGTACAAAACACAG	GAAACAATAGGTCAAAACCCCA	PN40024 (8x)	(CA)21(AC)10	>chr19:18353862-18353717	aaacgcatcgtacaaaacacagggtccacacacacacacacacacacacacacacacacacacacacatacacacacacacacacacacatatatacatatatatgtatgtatgtatgtatttatggggttttgacctattgtttc	146
GF19-02	19	ACTTTGGAAATAGGTGGGTCTG	ATAGCAGGAAGTTTCAGGTGGA	PN40024 (8x)	(TACA)9(AT)5	>chr19:19830864-19831098	actttggaaataggtgggtctgcatttttagacacttcctaagccatcataactcttattttgatttatgatgcttcaatgtggtataccatatacatacatacatacatacatacatacatacatacatatatatatatttcttagtttcttagaggcttctttcttctttttaggagagccttagaagagctttgaggaaagagaccttgttccacctgaaacttcctgctat	235
GF19-03	19	GCTGTTAAGCCCTCCACTTCTA	GAAAAGCAATACAAGCAATCCC	PN40024 (8x)	(AT)31	>chr19:16029966-16030245	gctgttaagccctccacttctaccacaacagtgccacactctcatcagcagagcctcaggccccatctgaagcaccagctgaagaggcagacccatctgcctagccccagcaccacccactcatcagaatatatatatatatatatatatatatatatatatatatatatatatatatatatatatatattgcttttcttttatgtatttcattttttttagttggaaagaaatcccattattttggtactatatttgggattgcttgtattgcttttct	280	several other binding sites in 12x version
GF19-04	19	CAGTCAGTTTGCCCTGTCTATG	CCTGCATCAGTTCGATGTAAAG	PN40024 (8x)	(AT)14	>chr19:8026014-8026288	cctgcatcagttcgatgtaaagaatgcatttttacatggtgatctagaagaagatatatatatatatatatatatatatatggacattccctcaagatatgcagccaacacaaaaggcaacattatttgcaaattacaaagaactctatacgggttgaaacaatcacctcaagcttggtttggaagattcagtatgacaatgaaaaagtatggattccagcaaagtaactccgatcacactttgttcctaaagcatagacagggcaaactgactg	275
GF19-05	19	ATGGATCAAAGACAAAAGGTGG	AGGGGAATGTAGCACACACTATC	PN40024 (8x)	(TA)15(TA)3(TATG)9(TGTA)7	>chr19:9458735-9459070	aggggaatgtagcacacactatcaatctagggatatggaggtacctttcttgtgcaaagtgcagtaagtcatacgtatatatttatacatacatatacatacatacatacatacatacatacacacatacatacatacatacatacatacatacatacatatatacatatatacatatatatatatatatatatatatatatataaggatattaagctatatattaggatactaggattacccttgacaaaccccaaatataagctactatagagaatgatgcagtttcccaactcttcccaatttattcttttccaccttttgtctttgatccat	336
GF19-06	19	AGTCTCCGGTACACCCATTTC	GGACGACCGTACTTATCTCTGC	PN40024 (8x)	(GAT)7+(T)x	>chr19:3412463-3412652	agtctccggtacacccatttccggcgatgatgatgatgatgatgatcgtttctcgagagaagaagattggagggcgaatctgaaaattcaaaatttatttttttcctattttcttttctttttttttttttgggtggtgagatatggcgttatatatagaggagagcagcagagataagtacggtcgtcc	190
GF19-07	19	AATGAGGAAGCAGATTTTCCAG	GGTGCAACTCCCTTACAAATTC	PN40024 (8x)	(GA)11	>chr19:16917-17048	aatgaggaagcagattttccagcaaagagagcagccaacttcttggtgcgtgagagagagagagagagagagagtagtgaatcacagcagacatggtagctaagattctgaatttgtaagggagttgcaccc	132
GF19-08	19	CTTAATGTCGAGGAGGAAGGC	CAAGACCAGTGTGGACAAACC	PN40024 (8x)	(AAG)8	>chr19:1074664-1074835	cttaatgtcgaggaggaaggctttgggttttcttttcttgtcctttttttttccacagatgagacaatcagtggaaggtattcattgaatccaatgggaatttgataagcaagggccaaaagaagaagaagaagaagaagaaggtaagctaggtttgtccacactggtcttg	172
GF19-09	19	TTAAAAGGAAAGGAGAAAGGGG	AAAAGTGCATCAATCATCCCTC	PN40024 (12x)	(TC)13	>chr19:120361-120500	aaaagtgcatcaatcatccctcaaacaaagagagagagagagagagagagagagaaggaagggagaggaagcgggagaccaagagagtatagcctttagaggtttgagacaaggagaccccctttctcctttccttttaa	140
GF19-10	19	TGCTTCTAATCACCACAAGGG	AAATTGAGACAAACCCAACAGC	PN40024 (12x)	(TC)12	>chr19:23306214-23306076	aaattgagacaaacccaacagcggaatagttgataaaattcagataaacacaaaaccaatgcatgaaagtgatgaccttgaaggcacccaaatagagagagagagagagagagagagacccttgtggtgattagaagca	139
